# Supplementary material for: Carnivores, competition and genetic connectivity in the Anthropocene
Source: Sci Rep. 2019 Nov 8;9:16339. doi: 10.1038/s41598-019-52904-0 (PMC6841969; doi:10.1038/s41598-019-52904-0)
Supplement: Supplementary file 1 — Dataset 1 [file 41598_2019_52904_MOESM1_ESM.csv]

	1	2	3	4	5	6	7	8	9	10	11	12	13	14	15	16	17	18	19	20	21	22	23	24	25	26	27	28	29	30	31	32	33	34	35	36	37	38	39	40	41	42	43	44	45	46	47	48	49
1	0	15.1743869833388	24.5063345636437	11.4727353004964	21.7701150307044	21.2537361603678	23.2675297299196	24.865390185921	24.6226184282555	18.9065580145536	17.8175209783258	8.33961808324924	18.2309750324747	10.9980251647621	19.9991662627869	15.730483546605	19.4471214304805	19.9807690688001	4.29990336546257	14.9603411375275	7.4752696108119	6.98170313333817	15.7849533809499	16.3199524260982	22.8947089944422	7.11471462897742	10.106891371352	14.7207498531283	10.6040051741653	9.33607494354235	15.918025592975	14.6054508224584	14.3952834625093	12.0858418248491	8.0890632042016	8.38563490554932	9.8196498369832	16.7712523657951	15.5372261863119	8.84668989445235	16.1801751185217	12.1916073652145	16.6812043694812	9.22050401195516	12.2580630175099	4.88314118553586	14.0774460511416	14.505730693241	12.4439487921539
2	15.1743869833388	0	30.5797569646038	25.9886431469635	32.4426321940802	30.8011623031681	32.0995383474721	33.2861040227635	33.6650099451579	32.3660522393911	25.6883664111116	22.4602747618862	28.1762602457996	19.3853103382148	33.229166443574	28.8749039260929	34.2297797212447	34.6973003526886	18.2567450820795	28.1059499054147	21.7209039856359	9.95109586424789	19.1751731713938	2.99683548137543	23.1320152105308	22.2422028609197	22.3247472843195	28.6079601449119	21.6434120225401	21.0500224722004	2.79919982501896	2.32385625161585	28.7031124312924	15.2597055507402	9.0956084338758	18.5556952727354	16.6776205358312	13.3673610685771	19.4763116240417	14.0592891368408	18.9629909325529	9.19432823748737	7.03569296284727	13.5795483078766	12.8727765865661	18.7011314238481	7.0111130213062	19.1077734051765	7.72272305357785
3	24.5063345636437	30.5797569646038	0	20.5603610040648	42.7491331929485	40.9803440640356	14.9744200656301	15.4608581675569	15.0877750915776	20.9892255746551	25.0087133858519	25.0630684810225	38.0111573030385	30.8085867611494	37.57320497724	35.2118516184867	28.7858428774479	30.0185311395167	21.065277923946	33.9677494702804	22.60134671135	25.5735574940151	12.4695502542312	29.4565596632441	41.573109399419	23.6144221374844	23.4680649503455	32.234516993097	14.5400305603872	16.2466683341717	30.0083378305143	31.6685203154502	21.3477250210242	35.8922643532835	23.0630294906892	22.1360754778061	32.2765097499413	22.0693614093531	39.9597651821319	17.8549838635283	33.147965232227	34.2338586461578	36.2280875841952	17.8830629196671	19.7178761964536	22.5849800563798	34.4794404529926	38.9698817084356	33.684560358197
4	11.4727353004964	25.9886431469635	20.5603610040648	0	23.4303600192881	23.7469722610259	18.562378200832	20.259554321134	19.3130440860405	10.2598947527107	18.6385191897087	8.4423059820536	21.0080066592374	17.3272782790991	18.0333135211597	15.462809019458	11.4839627771235	12.5396852231272	7.73711061053915	14.7871222386364	5.80065616726787	17.3745733569303	17.4425339229935	26.5457946886239	29.7510819502629	5.30169738065335	10.5745332882393	12.9018936687513	7.86280261808303	7.06008710085109	26.3113009366777	25.7588970668525	5.39059016321781	21.7264738290013	17.3958210019004	11.1600171905969	17.7994494352399	23.022530778086	24.109910330393	14.3160848082418	22.34561497496	23.4797704017986	28.1484294783517	15.0321274527742	18.8218181874875	8.12560094916135	25.5434959137252	23.0444559908464	23.8894970893518
5	21.7701150307044	32.4426321940802	42.7491331929485	23.4303600192881	0	7.40737841559695	35.4011752669048	36.8451048537798	36.4072958689354	25.9256365001106	25.7939176905062	17.8145603887101	8.2885437620679	16.5658485853558	7.68446316082112	8.0244225962347	19.0131618236612	18.1084290536611	23.3939031582741	8.89723435305718	22.680829483564	25.181403717804	37.0293590088459	34.7989294306326	32.0895326518141	19.7501421325216	20.4394859889267	11.0036418648953	28.8486033904799	27.7833632407195	34.1246095893997	30.6364415145903	22.8299950793041	20.4990171982126	29.1426679293231	27.1271424725222	21.5906810136302	38.1191896860307	17.1020610650364	30.4547844838141	29.9757173576766	24.6049208269151	29.0007268877551	30.5765250684902	31.6623880993327	23.1407362163655	26.8559645740978	16.489303821668	25.5515082420235
6	21.2537361603678	30.8011623031681	40.9803440640356	23.7469722610259	7.40737841559695	0	31.8797092992956	33.1506193391103	32.9808856522346	24.249991241013	20.5967469827401	16.4569444555789	3.12099102903944	12.7414691983314	10.1859490319067	10.7207439104763	19.0826835055025	18.2200583198513	22.9890260842646	9.81053526319482	23.6398890326672	23.0353196222206	35.9220605867443	33.3281318939425	35.5922991890299	19.9014967628166	17.5847663195001	11.7164670535009	27.9339766464631	27.3372685547324	32.8778588784484	28.8932180467808	22.0478534539184	21.9319844100226	28.0167742803203	28.1696184794413	23.6908442632642	37.6336706358816	19.1565060466232	29.2532013588758	32.6323170857764	24.1912866902239	27.4798387791969	28.9640163238681	28.7285447539819	23.6385150817868	25.4689474902279	18.3657146068754	24.593972807409
7	23.2675297299196	32.0995383474721	14.9744200656301	18.562378200832	35.4011752669048	31.8797092992956	0	1.7113881220394	1.66342259740457	12.3902618720862	13.7374156923051	19.4134675478729	29.3529549824077	23.9366050014002	29.8676114851901	28.930488803991	21.0304715012291	21.9551808075305	20.338030951482	27.0635988070241	22.5900120898406	23.9790921016803	20.6709510847612	32.3328567320865	45.3165562839098	20.752432004022	16.2267408042365	25.3518502370839	15.8119926112449	17.809603707868	32.8395946416694	32.1950457355429	15.5126152973281	35.0940548713896	25.0868439459265	25.4678468636552	32.8430864641097	29.5096894849343	37.6340651236131	20.8714044077692	37.4401934739343	33.7086624016109	35.6723237569772	20.1786421743913	19.4818729708883	22.8858082403988	33.6699970080889	36.4799998032302	33.027584185768
8	24.865390185921	33.2861040227635	15.4608581675569	20.259554321134	36.8451048537798	33.1506193391103	1.7113881220394	0	1.63086872263365	13.8222392765152	14.6189337116997	21.0366990206528	30.6753622422774	25.2909957259018	31.318040274473	30.4859320209495	22.449384177118	23.3501970807094	21.9908188387321	28.5901605015543	24.2898100234382	25.3386777733496	21.8071637632536	33.4853347449244	46.9264475557059	22.4528220473678	17.757957818386	26.8942632482078	17.4055141735266	19.4285461864717	34.0353367548574	33.40755937741	17.1498431636469	36.6595093524175	26.4624765805839	27.0830428453015	34.4784275161425	30.6945431321107	39.194461361783	22.2619845289101	39.0370750865831	35.1322766389184	36.9225680895342	21.5194331393492	20.5665795839343	24.5552120652072	34.9770882092908	38.0412142164402	34.3985430367167
9	24.6226184282555	33.6650099451579	15.0877750915776	19.3130440860405	36.4072958689354	32.9808856522346	1.66342259740457	1.63086872263365	0	12.6711451887591	15.148003652495	20.5963020943095	30.5067025424336	25.3885313153462	30.6587156186975	29.8828438109568	21.4151409896124	22.3552270418331	21.5554739934961	28.0500537870338	23.5767190502286	25.5444182679645	21.6749468349168	33.8524503512934	46.5263992597916	21.8129432817011	17.5478384391194	26.2629471039384	16.8334768819866	18.8222263664814	34.3559834746332	33.7853368638486	16.1568419671162	36.4944965128615	26.5312928562672	26.5239411335374	34.1138153046775	30.7171392207806	39.0144081691032	22.1951142021964	38.5939480264957	35.236781031313	37.2803861149835	21.5662907209481	21.0432867793993	24.0239788837878	35.2601644339334	37.8571684595823	34.5868893578896
10	18.9065580145536	32.3660522393911	20.9892255746551	10.2598947527107	25.9256365001106	24.249991241013	12.3902618720862	13.8222392765152	12.6711451887591	0	14.936427369985	12.2968857168488	21.9436285090498	19.7246449843006	19.2327820274161	18.9105323688781	8.89665093897553	9.96898171834504	15.6773353166363	17.4563511608426	15.7185237135651	22.7941413960046	22.9060398363484	33.1408018841167	39.624087141739	13.1826399794309	11.499362736371	15.2682082548387	13.6184626729495	14.4506867270727	33.1794751547392	31.9686515359252	5.25299010123189	29.6725951561978	24.3511180763177	20.8628719270281	26.8521150229895	30.4621582975095	31.2451854030205	20.7829830047029	32.357001224041	30.6201266520826	34.3888294739464	20.7802643363331	22.3287343989993	17.3485100546373	31.8857789568449	30.0874714000944	30.6246680742988
11	17.8175209783258	25.6883664111116	25.0087133858519	18.6385191897087	25.7939176905062	20.5967469827401	13.7374156923051	14.6189337116997	15.148003652495	14.936427369985	0	13.2627800188491	18.2066686203037	12.6197491877137	22.4847381245552	21.3840446882228	19.019674104752	19.3187571053822	17.3235399635106	19.1264344745327	20.6868254934931	16.8079947041354	23.7040632835593	27.1242284623843	40.3991824933276	17.1690365813447	9.11835884443541	18.4596665396332	17.5467373846578	18.6434302425097	27.455534338087	24.8645457705118	15.5139909217249	27.1328971596949	21.0012274679283	24.196551535666	26.9653749231019	29.0534847835797	28.4464902452394	19.5285191844636	33.9721874231148	25.427482107272	26.867559588229	18.4116761995522	15.8161324493992	20.0746181195438	24.9546667178861	27.3199833818892	24.6185667567868
12	8.33961808324924	22.4602747618862	25.0630684810225	8.4423059820536	17.8145603887101	16.4569444555789	19.4134675478729	21.0366990206528	20.5963020943095	12.2968857168488	13.2627800188491	0	13.4655601167085	9.05414810026282	13.9085640303174	10.9085836262801	11.8613387364166	12.2839123636197	7.5519023312322	9.35475292325599	8.93842912827401	12.767286620389	20.2487136609541	23.8790698295182	29.5038988935038	4.69581259288572	4.27093437169801	8.30109579829547	11.5161291866709	11.0047008423801	23.6352135281983	21.5754376649737	8.21772389214595	17.7121758545479	15.6345683303708	13.9422352482979	15.9138003117835	24.1015152440138	19.1686734180301	14.5660761346792	23.1626152137756	18.8669312588035	23.0787211105213	14.578370802733	16.2598626695872	9.09342150466606	20.4701331076758	17.9956857163809	19.0655404550821
13	18.2309750324747	28.1762602457996	38.0111573030385	21.0080066592374	8.2885437620679	3.12099102903944	29.3529549824077	30.6753622422774	30.5067025424336	21.9436285090498	18.2066686203037	13.4655601167085	0	9.83223316769853	9.65060423110478	9.12135822192222	17.374951103121	16.6680599421094	19.9403556125125	7.79601767601481	20.7988368112397	20.0914184330186	32.8042087779564	30.6189598301454	33.7223554502191	17.0112576515323	14.6069749267157	9.64411221759396	24.8954968439997	24.3099021730512	30.1954237975863	26.3524404157977	19.4865505728174	19.8400965129446	25.0221757145916	25.2764223226787	21.3106468532087	34.6317477416598	17.6680207929481	26.1475592261548	30.2537216212225	21.8658813975927	25.2987242223889	25.8569379161404	25.7157858777024	20.6927693778596	23.1625841400761	16.7554876767532	22.2186635631451
14	10.9980251647621	19.3853103382148	30.8085867611494	17.3272782790991	16.5658485853558	12.7414691983314	23.9366050014002	25.2909957259018	25.3885313153462	19.7246449843006	12.6197491877137	9.05414810026282	9.83223316769853	0	16.287715017939	13.3953216431152	18.9561323184057	18.9129934427831	13.3376319013436	11.6552897881206	16.1544108077566	10.7373213378957	24.431125586039	21.6709458105212	30.1925306009731	12.7494736812834	8.71092729690712	12.4295320086942	18.1634903165813	17.8163346754367	21.4502793337426	17.7833021415593	16.8088935003598	15.7062713721008	16.1948793530082	19.2390434096999	16.9824654960363	25.9742899695665	16.0774479622593	17.5742213058832	25.3867435293798	15.2131171924732	17.9543817696174	16.9678578649771	16.0831709102464	14.8743761608772	15.708017184637	14.9835294832984	14.9604075107499
15	19.9991662627869	33.229166443574	37.57320497724	18.0333135211597	7.68446316082112	10.1859490319067	29.8676114851901	31.318040274473	30.6587156186975	19.2327820274161	22.4847381245552	13.9085640303174	9.65060423110478	16.287715017939	0	4.76946961284357	11.5522455760901	10.5705741153579	20.2014858535096	5.18327169667554	18.9383220080811	24.5581522868139	33.6512010748978	35.2015217652934	33.8410903455466	15.6870063299148	16.611535238611	5.67422189397637	24.4462219616114	23.5931159285242	34.6651483179203	31.7677598451657	16.5897168057272	22.7441891056074	27.9913961902062	24.4397932751311	22.0836289314451	36.5638548701562	20.9093298977853	27.9275286413552	30.0203910187425	26.5644250201713	31.3332330665009	28.135423081802	29.7152141580639	20.1915342387971	28.8661821800146	20.0257232252228	27.3755559254211
16	15.730483546605	28.8749039260929	35.2118516184867	15.462809019458	8.0244225962347	10.7207439104763	28.930488803991	30.4859320209495	29.8828438109568	18.9105323688781	21.3840446882228	10.9085836262801	9.12135822192222	13.3953216431152	4.76946961284357	0	12.424110521349	11.8582201567465	16.369182005459	2.31818330692822	15.1736132892455	20.5391113661386	30.0416092996096	30.7958276343266	29.3620357073121	12.1766298106007	14.2791394838692	3.71851403410818	21.3605955589091	20.2703783823921	30.2030480096775	27.4633120172424	15.221090212129	18.1316974854653	23.7035397895226	20.2596321022281	17.3299363019749	32.2212023396284	16.7364710425476	24.015617018742	25.3959200242042	22.0754064317246	27.094966214148	24.3104861864105	26.2143285495363	16.1051778575138	24.5778579812529	15.7908868563028	22.9752082343122
17	19.4471214304805	34.2297797212447	28.7858428774479	11.4839627771235	19.0131618236612	19.0826835055025	21.0304715012291	22.449384177118	21.4151409896124	8.89665093897553	19.019674104752	11.8613387364166	17.374951103121	18.9561323184057	11.5522455760901	12.424110521349	0	1.30634345403586	17.2435789284654	11.5742926109706	15.7551600568709	24.5876785607803	28.2173773791059	35.4841484581229	37.3548168396389	12.7504506482503	13.4364177364986	9.27845818909982	18.2589190232764	18.0618266217017	35.2232924847828	33.3953063530136	7.89323098877245	27.4278227099466	26.7820945667131	21.8704771154978	24.8885069152802	33.9478620263791	27.7141286531025	24.5108266426283	31.2986890808984	30.0574834660171	34.6839889966997	24.7732626780503	26.8588689557593	17.900838061345	32.0473979104785	26.6358615304212	30.5246815462346
18	19.9807690688001	34.6973003526886	30.0185311395167	12.5396852231272	18.1084290536611	18.2200583198513	21.9551808075305	23.3501970807094	22.3552270418331	9.96898171834504	19.3187571053822	12.2839123636197	16.6680599421094	18.9129934427831	10.5705741153579	11.8582201567465	1.30634345403586	0	18.0053089712116	11.0352089530984	16.5472301990725	25.0489764034138	29.2838753829077	36.0424836160135	37.6523942924679	13.4203452040346	13.9053658681567	8.83553861572961	19.3292897405164	19.093157185804	35.761836454379	33.7850445590029	9.0306888254263	27.5270190066387	27.4502337456266	22.6883914348537	25.1840267940613	34.8223599927644	27.5654266562529	25.3727433663156	31.8074196351598	30.2703432046293	34.8990260700523	25.6098299071976	27.5737722399436	18.6308209287338	32.2714425770221	26.4991178211133	30.7599885505681
19	4.29990336546257	18.2567450820795	21.065277923946	7.73711061053915	23.3939031582741	22.9890260842646	20.338030951482	21.9908188387321	21.5554739934961	15.6773353166363	17.3235399635106	7.5519023312322	19.9403556125125	13.3376319013436	20.2014858535096	16.369182005459	17.2435789284654	18.0053089712116	0	15.5324266068873	4.68993740151172	9.99506324612658	13.7078364336024	18.9124591866951	25.1760534847937	4.92636925678936	9.21734495238635	14.6258550499258	6.67216197035599	5.2743222109004	18.6583394361251	18.045256291734	11.156918559018	15.9345566373001	9.85334060999806	6.99913196137238	12.6399343891405	16.9862299000496	19.2850585163205	8.02102435857426	17.7114543867557	16.3512790072703	20.663654001663	8.6780050472301	12.658955943337	2.92862247584108	18.1286637129539	18.2416566725927	16.5579627298581
20	14.9603411375275	28.1059499054147	33.9677494702804	14.7871222386364	8.89723435305718	9.81053526319482	27.0635988070241	28.5901605015543	28.0500537870338	17.4563511608426	19.1264344745327	9.35475292325599	7.79601767601481	11.6552897881206	5.18327169667554	2.31818330692822	11.5742926109706	11.0352089530984	15.5324266068873	0	14.8934609503319	19.3836689381564	29.1004244846281	30.0540332466102	30.4089283561759	11.4140779111764	12.3537209666928	2.39724228192917	20.3200818909862	19.4144200457605	29.5427032023574	26.6896342167312	14.009393183743	18.4569168827002	22.8807331245675	20.1245787951274	17.8127315848636	31.6501868629894	17.3388441405191	23.0473933093489	26.0653236534681	21.7713535705764	26.5101194765902	23.2063702685083	24.7424280343393	15.6782303121563	23.987753732479	16.3175547576622	22.4896797459976
21	7.4752696108119	21.7209039856359	22.60134671135	5.80065616726787	22.680829483564	23.6398890326672	22.5900120898406	24.2898100234382	23.5767190502286	15.7185237135651	20.6868254934931	8.93842912827401	20.7988368112397	16.1544108077566	18.9383220080811	15.1736132892455	15.7551600568709	16.5472301990725	4.68993740151172	14.8934609503319	0	14.1746008581137	16.037334701049	22.2726766748042	24.0699181058122	4.33628457570352	11.9142190283522	13.7331601859403	8.51028058593915	6.58349278142461	21.8505285089596	21.5099897535738	10.6464582345584	16.6439261990294	13.4307966874119	6.14906149680671	12.261929105374	19.2065206855189	19.6275698108278	11.601055105261	16.6573702514625	18.660168823766	23.7028823475931	12.6550749348111	17.2179355368382	3.02078293184765	21.117731060039	18.6471950143701	19.2915241411495
22	6.98170313333817	9.95109586424789	25.5735574940151	17.3745733569303	25.181403717804	23.0353196222206	23.9790921016803	25.3386777733496	25.5444182679645	22.7941413960046	16.8079947041354	12.767286620389	20.0914184330186	10.7373213378957	24.5581522868139	20.5391113661386	24.5876785607803	25.0489764034138	9.99506324612658	19.3836689381564	14.1746008581137	0	16.1510310561382	11.5679714000286	25.2497981495141	13.3848647231983	12.3824666022709	19.5544541665851	14.1180751110624	13.6646306192814	11.4875024367215	9.21492636243357	19.249285738479	13.4534361889066	5.98007747606149	13.595779989209	13.6258412669303	15.6417825884421	17.0268901879593	9.05146710073136	19.320130963479	9.96711872182746	12.0213392537705	8.3229870598192	7.99472744813063	11.4128461077033	9.80581716307206	16.132069700674	9.08364345859065
23	15.7849533809499	19.1751731713938	12.4695502542312	17.4425339229935	37.0293590088459	35.9220605867443	20.6709510847612	21.8071637632536	21.6749468349168	22.9060398363484	23.7040632835593	20.2487136609541	32.8042087779564	24.431125586039	33.6512010748978	30.0416092996096	28.2173773791059	29.2838753829077	13.7078364336024	29.1004244846281	16.037334701049	16.1510310561382	0	17.7835900107066	30.1966664711231	18.0759649270445	19.6605721911248	28.0056099297283	9.95864782065712	10.4915922061674	18.1731772116514	20.5070830036746	20.4854526508319	25.3418087028119	11.8351995564835	12.8954222785654	21.9910930387854	9.86515226945193	30.0319406967761	7.35772220692464	22.0444320465853	23.1790015554417	25.1403231976616	7.88377012044875	11.7800371598545	14.6334902306036	23.542243924897	29.2029235001444	22.700369526673
24	16.3199524260982	2.99683548137543	29.4565596632441	26.5457946886239	34.7989294306326	33.3281318939425	32.3328567320865	33.4853347449244	33.8524503512934	33.1408018841167	27.1242284623843	23.8790698295182	30.6189598301454	21.6709458105212	35.2015217652934	30.7958276343266	35.4841484581229	36.0424836160135	18.9124591866951	30.0540332466102	22.2726766748042	11.5679714000286	17.7835900107066	0	23.3448351403889	23.2452590074198	23.7117196859347	30.3829727782513	21.5908460751756	21.048871089118	1.2760844141205	5.31610305602694	29.5267029473147	17.1738679138024	9.17845021851657	18.4614458506143	17.8466939446503	11.0746654931675	21.7211410308622	13.6555051439238	18.8283091082006	11.5536480418048	9.78197373557721	13.2875893856321	13.0251038437769	19.2759582503033	9.84915213399891	21.364439401898	10.3243892930255
25	22.8947089944422	23.1320152105308	41.573109399419	29.7510819502629	32.0895326518141	35.5922991890299	45.3165562839098	46.9264475557059	46.5263992597916	39.624087141739	40.3991824933276	29.5038988935038	33.7223554502191	30.1925306009731	33.8410903455466	29.3620357073121	37.3548168396389	37.6523942924679	25.1760534847937	30.4089283561759	24.0699181058122	25.2497981495141	30.1966664711231	23.3448351403889	0	26.6483754037411	32.5737201284986	31.0886337547424	30.0204130874098	28.0436031952792	22.118739442956	23.040248574184	34.4241085758081	15.0274822116449	22.8182865944961	20.4822868064573	13.7191247257145	23.7742802756457	17.5448363276751	26.0646208452499	8.46669643976053	18.2712360835011	22.2777789908298	27.1877175170482	31.0291699765839	22.7744859384673	21.4311478613785	18.0341212359478	19.9214758351724
26	7.11471462897742	22.2422028609197	23.6144221374844	5.30169738065335	19.7501421325216	19.9014967628166	20.752432004022	22.4528220473678	21.8129432817011	13.1826399794309	17.1690365813447	4.69581259288572	17.0112576515323	12.7494736812834	15.6870063299148	12.1766298106007	12.7504506482503	13.4203452040346	4.92636925678936	11.4140779111764	4.33628457570352	13.3848647231983	18.0759649270445	23.2452590074198	26.6483754037411	0	8.11725501676937	10.1538545172582	9.3209188950188	8.09642225048981	22.8957781673086	21.68043453033	8.10499041461665	16.8897645909055	14.4537368215761	9.95224461437333	13.6713932669776	21.7687550365528	19.085294800902	12.904650723249	19.7937611696043	18.7119904407606	23.525196986159	13.4589924313963	16.7731978929659	5.35185503281979	20.8678490694892	17.9847817847827	19.183429106956
27	10.106891371352	22.3247472843195	23.4680649503455	10.5745332882393	20.4394859889267	17.5847663195001	16.2267408042365	17.757957818386	17.5478384391194	11.499362736371	9.11835884443541	4.27093437169801	14.6069749267157	8.71092729690712	16.611535238611	14.2791394838692	13.4364177364986	13.9053658681567	9.21734495238635	12.3537209666928	11.9142190283522	12.3824666022709	19.6605721911248	23.7117196859347	32.5737201284986	8.11725501676937	0	11.3833091714582	11.454455497447	11.6985342496448	23.6866220423967	21.5069357096208	8.9605310327372	20.241393475167	15.8165154271959	16.1904836096015	18.971760743764	24.3214043660424	21.8722233210254	14.3418586701193	26.0101993858363	20.1313785147894	23.4097514244533	13.8976347110449	14.2368989963687	11.613302218264	20.9703415306469	20.6955562518126	19.9162112634332
28	14.7207498531283	28.6079601449119	32.234516993097	12.9018936687513	11.0036418648953	11.7164670535009	25.3518502370839	26.8942632482078	26.2629471039384	15.2682082548387	18.4596665396332	8.30109579829547	9.64411221759396	12.4295320086942	5.67422189397637	3.71851403410818	9.27845818909982	8.83553861572961	14.6258550499258	2.39724228192917	13.7331601859403	19.5544541665851	28.0056099297283	30.3829727782513	31.0886337547424	10.1538545172582	11.3833091714582	0	18.859556902217	18.0313572520803	29.9211886489521	27.3429614813044	11.8358273985836	19.6140888184581	22.7220980891051	19.3400217850353	18.3485093000771	31.2087732422473	19.0060142549434	22.3371556745269	26.2281735425582	22.7828139156563	27.5770393850033	22.5440883100556	24.3155451950947	14.8624133429137	24.9930341860785	17.9535658967277	23.4524945464318
29	10.6040051741653	21.6434120225401	14.5400305603872	7.86280261808303	28.8486033904799	27.9339766464631	15.8119926112449	17.4055141735266	16.8334768819866	13.6184626729495	17.5467373846578	11.5161291866709	24.8954968439997	18.1634903165813	24.4462219616114	21.3605955589091	18.2589190232764	19.3292897405164	6.67216197035599	20.3200818909862	8.51028058593915	14.1180751110624	9.95864782065712	21.5908460751756	30.0204130874098	9.3209188950188	11.454455497447	18.859556902217	0	2.14859434391328	21.6512916337811	21.9686773787984	10.56752828377	22.3312967450126	12.7032924876216	9.74265667999179	18.6991377393579	16.9640068648342	25.9259259474022	8.05530479934141	21.8835240327541	21.9933672652087	25.5002377463635	8.63025464962896	12.7081973887071	8.35805244280141	23.1943860873399	24.8936359810908	21.8940265954292
30	9.33607494354235	21.0500224722004	16.2466683341717	7.06008710085109	27.7833632407195	27.3372685547324	17.809603707868	19.4285461864717	18.8222263664814	14.4506867270727	18.6434302425097	11.0047008423801	24.3099021730512	17.8163346754367	23.5931159285242	20.2703783823921	18.0618266217017	19.093157185804	5.2743222109004	19.4144200457605	6.58349278142461	13.6646306192814	10.4915922061674	21.048871089118	28.0436031952792	8.09642225048981	11.6985342496448	18.0313572520803	2.14859434391328	0	20.9877642220864	21.3257164740739	10.7306260305851	20.716562655443	11.9997713345601	7.71798507664091	16.8165090231411	16.4345111441091	24.3528177830301	7.81431831638967	19.9268094754836	20.795262206532	24.6651780154067	8.70646404001227	13.3645929887911	6.44530401483943	22.2990782868592	23.3455449594546	20.8596038094878
31	15.918025592975	2.79919982501896	30.0083378305143	26.3113009366777	34.1246095893997	32.8778588784484	32.8395946416694	34.0353367548574	34.3559834746332	33.1794751547392	27.455534338087	23.6352135281983	30.1954237975863	21.4502793337426	34.6651483179203	30.2030480096775	35.2232924847828	35.761836454379	18.6583394361251	29.5427032023574	21.8505285089596	11.4875024367215	18.1731772116514	1.2760844141205	22.118739442956	22.8957781673086	23.6866220423967	29.9211886489521	21.6512916337811	20.9877642220864	0	4.95074679537754	29.4157362611562	16.1120050594326	9.06932231691205	17.9839425574521	16.8404653229192	11.2345071782173	20.6991696233322	13.7940182635987	17.7672653007428	10.5951580189022	9.1363820323074	13.5448872025083	13.6567734336483	18.8553056516348	9.13988316369881	20.376230614905	9.4887294434906
32	14.6054508224584	2.32385625161585	31.6685203154502	25.7588970668525	30.6364415145903	28.8932180467808	32.1950457355429	33.40755937741	33.7853368638486	31.9686515359252	24.8645457705118	21.5754376649737	26.3524404157977	17.7833021415593	31.7677598451657	27.4633120172424	33.3953063530136	33.7850445590029	18.045256291734	26.6896342167312	21.5099897535738	9.21492636243357	20.5070830036746	5.31610305602694	23.040248574184	21.68043453033	21.5069357096208	27.3429614813044	21.9686773787984	21.3257164740739	4.95074679537754	0	28.265532512607	13.8892790542046	9.66816848762044	18.8730328513293	15.9517368941606	15.2765755001827	17.7581285858361	14.7918226366297	19.2161509851614	7.53328573434966	5.03090143500311	14.2670869418034	13.3302375627602	18.5174441995567	4.84626773006312	17.387484699525	5.84113992525386
33	14.3952834625093	28.7031124312924	21.3477250210242	5.39059016321781	22.8299950793041	22.0478534539184	15.5126152973281	17.1498431636469	16.1568419671162	5.25299010123189	15.5139909217249	8.21772389214595	19.4865505728174	16.8088935003598	16.5897168057272	15.221090212129	7.89323098877245	9.0306888254263	11.156918559018	14.009393183743	10.6464582345584	19.249285738479	20.4854526508319	29.5267029473147	34.4241085758081	8.10499041461665	8.9605310327372	11.8358273985836	10.56752828377	10.7306260305851	29.4157362611562	28.265532512607	0	24.8407792445707	20.5350349024664	16.1590576575443	21.7475142301361	26.9530647066809	26.5621767967703	17.4040452044108	27.280796216425	26.2578366080635	30.5012395566773	17.6597907781292	20.087101728512	12.4573723286913	27.9118011675704	25.4263500181423	26.4626047841904
34	12.0858418248491	15.2597055507402	35.8922643532835	21.7264738290013	20.4990171982126	21.9319844100226	35.0940548713896	36.6595093524175	36.4944965128615	29.6725951561978	27.1328971596949	17.7121758545479	19.8400965129446	15.7062713721008	22.7441891056074	18.1316974854653	27.4278227099466	27.5270190066387	15.9345566373001	18.4569168827002	16.6439261990294	13.4534361889066	25.3418087028119	17.1738679138024	15.0274822116449	16.8897645909055	20.241393475167	19.6140888184581	22.3312967450126	20.716562655443	16.1120050594326	13.8892790542046	24.8407792445707	0	14.6062121743703	15.7710850896513	5.71208637370584	21.5963689397411	5.26110114495652	18.6020908853141	12.9072039717967	6.54075745706369	12.3402385046245	19.040616550362	21.129380410181	14.7000739945071	10.3287239026755	4.96560165040678	8.41029641143138
35	8.0890632042016	9.0956084338758	23.0630294906892	17.3958210019004	29.1426679293231	28.0167742803203	25.0868439459265	26.4624765805839	26.5312928562672	24.3511180763177	21.0012274679283	15.6345683303708	25.0221757145916	16.1948793530082	27.9913961902062	23.7035397895226	26.7820945667131	27.4502337456266	9.85334060999806	22.8807331245675	13.4307966874119	5.98007747606149	11.8351995564835	9.17845021851657	22.8182865944961	14.4537368215761	15.8165154271959	22.7220980891051	12.7032924876216	11.9997713345601	9.06932231691205	9.66816848762044	20.5350349024664	14.6062121743703	0	10.3909451122559	13.0931906617657	9.81714531560426	19.2984705849847	5.36532636706207	15.9607631593014	11.4299873214213	13.7018982107314	5.4032306162651	8.25599345885445	10.4840617089847	11.8340864336713	18.5484757312647	10.879922777436
36	8.38563490554932	18.5556952727354	22.1360754778061	11.1600171905969	27.1271424725222	28.1696184794413	25.4678468636552	27.0830428453015	26.5239411335374	20.8628719270281	24.196551535666	13.9422352482979	25.2764223226787	19.2390434096999	24.4397932751311	20.2596321022281	21.8704771154978	22.6883914348537	6.99913196137238	20.1245787951274	6.14906149680671	13.595779989209	12.8954222785654	18.4614458506143	20.4822868064573	9.95224461437333	16.1904836096015	19.3400217850353	9.74265667999179	7.71798507664091	17.9839425574521	18.8730328513293	16.1590576575443	15.7710850896513	10.3909451122559	0	10.8560910410084	13.8745297397671	19.9837732176727	9.07726258875014	12.275307616858	16.910888316271	21.6186091369546	10.6255626876603	16.1613590730833	4.87195191722505	19.3188094465716	19.1981600372354	17.5255660191914
37	9.8196498369832	16.6776205358312	32.2765097499413	17.7994494352399	21.5906810136302	23.6908442632642	32.8430864641097	34.4784275161425	34.1138153046775	26.8521150229895	26.9653749231019	15.9138003117835	21.3106468532087	16.9824654960363	22.0836289314451	17.3299363019749	24.8885069152802	25.1840267940613	12.6399343891405	17.8127315848636	12.261929105374	13.6258412669303	21.9910930387854	17.8466939446503	13.7191247257145	13.6713932669776	18.971760743764	18.3485093000771	18.6991377393579	16.8165090231411	16.8404653229192	15.9517368941606	21.7475142301361	5.71208637370584	13.0931906617657	10.8560910410084	0	19.0811655979428	9.73427119269001	15.9119562951134	9.01140563105657	10.0772549642334	16.0558959471079	16.794852548704	20.3314118999051	10.6247697469493	13.8127829247375	9.23103716372337	11.6826045680185
38	16.7712523657951	13.3673610685771	22.0693614093531	23.022530778086	38.1191896860307	37.6336706358816	29.5096894849343	30.6945431321107	30.7171392207806	30.4621582975095	29.0534847835797	24.1015152440138	34.6317477416598	25.9742899695665	36.5638548701562	32.2212023396284	33.9478620263791	34.8223599927644	16.9862299000496	31.6501868629894	19.2065206855189	15.6417825884421	9.86515226945193	11.0746654931675	23.7742802756457	21.7687550365528	24.3214043660424	31.2087732422473	16.9640068648342	16.4345111441091	11.2345071782173	15.2765755001827	26.9530647066809	21.5963689397411	9.81714531560426	13.8745297397671	19.0811655979428	0	26.8067922099106	10.1406197925903	16.8570480368794	18.5873166433171	19.7325114923464	10.798712706927	14.1364644914385	16.8736682492209	18.8065267229146	26.2926338498041	18.1722597678159
39	15.5372261863119	19.4763116240417	39.9597651821319	24.109910330393	17.1020610650364	19.1565060466232	37.6340651236131	39.194461361783	39.0144081691032	31.2451854030205	28.4464902452394	19.1686734180301	17.6680207929481	16.0774479622593	20.9093298977853	16.7364710425476	27.7141286531025	27.5654266562529	19.2850585163205	17.3388441405191	19.6275698108278	17.0268901879593	30.0319406967761	21.7211410308622	17.5448363276751	19.085294800902	21.8722233210254	19.0060142549434	25.9259259474022	24.3528177830301	20.6991696233322	17.7581285858361	26.5621767967703	5.26110114495652	19.2984705849847	19.9837732176727	9.73427119269001	26.8067922099106	0	23.0721381156414	17.1000464322222	10.2926725234279	15.1300493742603	23.3936986023198	24.9872842602855	18.1741465074949	13.4171011201855	1.18168264242362	11.9262028778416
40	8.84668989445235	14.0592891368408	17.8549838635283	14.3160848082418	30.4547844838141	29.2532013588758	20.8714044077692	22.2619845289101	22.1951142021964	20.7829830047029	19.5285191844636	14.5660761346792	26.1475592261548	17.5742213058832	27.9275286413552	24.015617018742	24.5108266426283	25.3727433663156	8.02102435857426	23.0473933093489	11.601055105261	9.05146710073136	7.35772220692464	13.6555051439238	26.0646208452499	12.904650723249	14.3418586701193	22.3371556745269	8.05530479934141	7.81431831638967	13.7940182635987	14.7918226366297	17.4040452044108	18.6020908853141	5.36532636706207	9.07726258875014	15.9119562951134	10.1406197925903	23.0721381156414	0	18.2751030999714	16.436382699663	18.9459196898203	1.70881993959687	7.5734716225403	9.26827759088258	17.005852717078	22.1968844057267	15.9982116993534
41	16.1801751185217	18.9629909325529	33.147965232227	22.34561497496	29.9757173576766	32.6323170857764	37.4401934739343	39.0370750865831	38.5939480264957	32.357001224041	33.9721874231148	23.1626152137756	30.2537216212225	25.3867435293798	30.0203910187425	25.3959200242042	31.2986890808984	31.8074196351598	17.7114543867557	26.0653236534681	16.6573702514625	19.320130963479	22.0444320465853	18.8283091082006	8.46669643976053	19.7937611696043	26.0101993858363	26.2281735425582	21.8835240327541	19.9268094754836	17.7672653007428	19.2161509851614	27.280796216425	12.9072039717967	15.9607631593014	12.275307616858	9.01140563105657	16.8570480368794	17.1000464322222	18.2751030999714	0	15.427057651588	20.1254950947572	19.5858991393007	24.133387807266	15.2749761662667	18.6216721584239	17.0317140054821	16.8202282725647
42	12.1916073652145	9.19432823748737	34.2338586461578	23.4797704017986	24.6049208269151	24.1912866902239	33.7086624016109	35.1322766389184	35.236781031313	30.6201266520826	25.427482107272	18.8669312588035	21.8658813975927	15.2131171924732	26.5644250201713	22.0754064317246	30.0574834660171	30.2703432046293	16.3512790072703	21.7713535705764	18.660168823766	9.96711872182746	23.1790015554417	11.5536480418048	18.2712360835011	18.7119904407606	20.1313785147894	22.7828139156563	21.9933672652087	20.795262206532	10.5951580189022	7.53328573434966	26.2578366080635	6.54075745706369	11.4299873214213	16.910888316271	10.0772549642334	18.5873166433171	10.2926725234279	16.436382699663	15.427057651588	0	6.07308686748413	16.4276331634991	17.1702432717316	16.0065098391537	3.8935501065266	9.98460725807234	1.95231214925119
43	16.6812043694812	7.03569296284727	36.2280875841952	28.1484294783517	29.0007268877551	27.4798387791969	35.6723237569772	36.9225680895342	37.2803861149835	34.3888294739464	26.867559588229	23.0787211105213	25.2987242223889	17.9543817696174	31.3332330665009	27.094966214148	34.6839889966997	34.8990260700523	20.663654001663	26.5101194765902	23.7028823475931	12.0213392537705	25.1403231976616	9.78197373557721	22.2777789908298	23.525196986159	23.4097514244533	27.5770393850033	25.5002377463635	24.6651780154067	9.1363820323074	5.03090143500311	30.5012395566773	12.3402385046245	13.7018982107314	21.6186091369546	16.0558959471079	19.7325114923464	15.1300493742603	18.9459196898203	20.1254950947572	6.07308686748413	0	18.5181139521701	17.6028287255873	20.8587202984653	2.68602607780808	14.9933240712635	4.63851571467513
44	9.22050401195516	13.5795483078766	17.8830629196671	15.0321274527742	30.5765250684902	28.9640163238681	20.1786421743913	21.5194331393492	21.5662907209481	20.7802643363331	18.4116761995522	14.578370802733	25.8569379161404	16.9678578649771	28.135423081802	24.3104861864105	24.7732626780503	25.6098299071976	8.6780050472301	23.2063702685083	12.6550749348111	8.3229870598192	7.88377012044875	13.2875893856321	27.1877175170482	13.4589924313963	13.8976347110449	22.5440883100556	8.63025464962896	8.70646404001227	13.5448872025083	14.2670869418034	17.6597907781292	19.040616550362	5.4032306162651	10.6255626876603	16.794852548704	10.798712706927	23.3936986023198	1.70881993959687	19.5858991393007	16.4276331634991	18.5181139521701	0	5.8734702843357	10.2963025014695	16.6432218265351	22.5011437078862	15.8056456460881
45	12.2580630175099	12.8727765865661	19.7178761964536	18.8218181874875	31.6623880993327	28.7285447539819	19.4818729708883	20.5665795839343	21.0432867793993	22.3287343989993	15.8161324493992	16.2598626695872	25.7157858777024	16.0831709102464	29.7152141580639	26.2143285495363	26.8588689557593	27.5737722399436	12.658955943337	24.7424280343393	17.2179355368382	7.99472744813063	11.7800371598545	13.0251038437769	31.0291699765839	16.7731978929659	14.2368989963687	24.3155451950947	12.7081973887071	13.3645929887911	13.6567734336483	13.3302375627602	20.087101728512	21.129380410181	8.25599345885445	16.1613590730833	20.3314118999051	14.1364644914385	24.9872842602855	7.5734716225403	24.133387807266	17.1702432717316	17.6028287255873	5.8734702843357	0	14.8537727500742	16.1266210686076	24.0892806677251	15.9704861880923
46	4.88314118553586	18.7011314238481	22.5849800563798	8.12560094916135	23.1407362163655	23.6385150817868	22.8858082403988	24.5552120652072	24.0239788837878	17.3485100546373	20.0746181195438	9.09342150466606	20.6927693778596	14.8743761608772	20.1915342387971	16.1051778575138	17.900838061345	18.6308209287338	2.92862247584108	15.6782303121563	3.02078293184765	11.4128461077033	14.6334902306036	19.2759582503033	22.7744859384673	5.35185503281979	11.613302218264	14.8624133429137	8.35805244280141	6.44530401483943	18.8553056516348	18.5174441995567	12.4573723286913	14.7000739945071	10.4840617089847	4.87195191722505	10.6247697469493	16.8736682492209	18.1741465074949	9.26827759088258	15.2749761662667	16.0065098391537	20.8587202984653	10.2963025014695	14.8537727500742	0	18.3095308316428	17.2014097183264	16.5287612011304
47	14.0774460511416	7.0111130213062	34.4794404529926	25.5434959137252	26.8559645740978	25.4689474902279	33.6699970080889	34.9770882092908	35.2601644339334	31.8857789568449	24.9546667178861	20.4701331076758	23.1625841400761	15.708017184637	28.8661821800146	24.5778579812529	32.0473979104785	32.2714425770221	18.1286637129539	23.987753732479	21.117731060039	9.80581716307206	23.542243924897	9.84915213399891	21.4311478613785	20.8678490694892	20.9703415306469	24.9930341860785	23.1943860873399	22.2990782868592	9.13988316369881	4.84626773006312	27.9118011675704	10.3287239026755	11.8340864336713	19.3188094465716	13.8127829247375	18.8065267229146	13.4171011201855	17.005852717078	18.6216721584239	3.8935501065266	2.68602607780808	16.6432218265351	16.1266210686076	18.3095308316428	0	13.1247730044655	2.13726483295808
48	14.505730693241	19.1077734051765	38.9698817084356	23.0444559908464	16.489303821668	18.3657146068754	36.4799998032302	38.0412142164402	37.8571684595823	30.0874714000944	27.3199833818892	17.9956857163809	16.7554876767532	14.9835294832984	20.0257232252228	15.7908868563028	26.6358615304212	26.4991178211133	18.2416566725927	16.3175547576622	18.6471950143701	16.132069700674	29.2029235001444	21.364439401898	18.0341212359478	17.9847817847827	20.6955562518126	17.9535658967277	24.8936359810908	23.3455449594546	20.376230614905	17.387484699525	25.4263500181423	4.96560165040678	18.5484757312647	19.1981600372354	9.23103716372337	26.2926338498041	1.18168264242362	22.1968844057267	17.0317140054821	9.98460725807234	14.9933240712635	22.5011437078862	24.0892806677251	17.2014097183264	13.1247730044655	0	11.5696713276688
49	12.4439487921539	7.72272305357785	33.684560358197	23.8894970893518	25.5515082420235	24.593972807409	33.027584185768	34.3985430367167	34.5868893578896	30.6246680742988	24.6185667567868	19.0655404550821	22.2186635631451	14.9604075107499	27.3755559254211	22.9752082343122	30.5246815462346	30.7599885505681	16.5579627298581	22.4896797459976	19.2915241411495	9.08364345859065	22.700369526673	10.3243892930255	19.9214758351724	19.183429106956	19.9162112634332	23.4524945464318	21.8940265954292	20.8596038094878	9.4887294434906	5.84113992525386	26.4626047841904	8.41029641143138	10.879922777436	17.5255660191914	11.6826045680185	18.1722597678159	11.9262028778416	15.9982116993534	16.8202282725647	1.95231214925119	4.63851571467513	15.8056456460881	15.9704861880923	16.5287612011304	2.13726483295808	11.5696713276688	0
50	14.185642854235	13.7443906952891	20.1557310163113	20.4751252708579	32.8241387922093	29.4600038828026	19.2860682215385	20.2290164376281	20.8667468998869	23.1595908952934	15.4586015698498	17.6090994761951	26.5064090449906	16.8316126884496	30.9295461290078	27.5967245108559	28.0106457834866	28.7039805011054	14.6031408251162	26.0152874043942	19.1996529744438	9.47351698703143	13.1550968902556	13.9235899356828	32.9577379635941	18.5062150074508	15.1734780591277	25.6142620734901	14.3459770181994	15.1897129939995	14.6826520400886	14.1752629660549	21.3214441307203	22.7894594836936	10.2637770811961	18.3324241518892	22.3025304069866	15.636956826613	26.4818673041931	9.67803086381787	26.2041788716154	18.523938253306	18.3759046812502	7.9745234585884	2.18827013770694	16.9069984674535	17.1027590015944	25.5891251699656	17.1785781445184
51	17.2021576719086	8.20668505953839	37.3278117613001	28.667075611863	28.6488250487326	27.3650429109528	36.7236662151478	37.9980555293817	38.3256057116909	35.066542531385	27.754004616555	23.5549724826075	25.2781543177117	18.3651090193099	31.2696599779805	27.0203015035528	35.0337972623274	35.2136130131946	21.269399671158	26.5346245873968	24.1092354415136	12.9526047464712	26.1621184147272	10.8487066147249	21.5843164223036	23.9530803857664	24.0804742577908	27.6898691234114	26.3212351222271	25.4029766307287	10.1085402522123	6.28620981570972	31.0795288627169	11.787931368892	14.6236090990959	22.0624320865987	15.8346235977015	20.5981183272758	14.3290493581184	19.8987719421173	19.9182166284734	5.88902803147209	1.39576512331556	19.5460843171798	18.8412031830663	21.3187332722487	3.2114621157455	14.2851057874303	4.8304206292351
52	9.93494230240721	10.9534625348343	20.458791484964	17.6150757951946	30.4888998740619	28.2958602651328	21.4296753545365	22.6671283783254	22.9402710815761	22.6828593952932	17.7320165311198	15.4644031405602	25.2478419669296	15.7846066855795	28.7680030078906	24.9206480616504	26.4348764493766	27.1519025909412	10.7213908180594	23.6928983282303	15.0868621057423	6.21767962252804	10.7462791074209	11.0232329416879	27.659738728012	15.2388498902843	14.3420973825559	23.3356586669001	11.7763868454311	11.9087563016626	11.4318906084047	11.511659843598	19.7230694754158	18.4111713426871	4.84912877634335	13.2881783214439	17.2730109394195	11.6917145829203	22.6147035220562	5.09376963248719	20.7070012441846	14.7294513853859	15.870103132913	3.65592337288558	3.4359311641588	12.4612911271121	14.2034755359213	21.7579747737593	13.742145093073
53	20.6791449793193	31.2205663748479	39.7313178967926	22.1619081796639	7.04583830533653	2.26267749837713	30.5834503794572	31.8781630200882	31.6200478590782	22.4123677357994	19.956721170695	15.2375362992807	3.12467169869011	12.7880201019938	8.16909070921315	9.17764266522792	16.9215854002995	16.0256238822526	22.0364092268609	8.16489240047766	22.430432462765	23.0131674486489	35.106535047618	33.6298480217915	35.6257580786269	18.620178214356	16.5273269403767	9.88344674778964	26.7494572854835	26.1667878923635	33.1889283049382	29.4144067401017	20.2796645439882	22.2523739235603	27.7795181156925	27.2728563824278	23.4645878557871	37.2805681133386	19.769797710153	28.6394634172123	32.3083406211719	24.7312172441833	28.3209561845233	28.4142232803132	28.4594811489028	22.6772494621825	26.1768404741354	18.9147112403203	25.1759005321864
54	9.02549036201073	22.4254679000248	24.4639375570651	9.27002635140211	18.71024538061	16.6418127960927	18.0640182545088	19.6522758811922	19.299757938352	11.7698999405835	11.4549106179813	1.81810579998152	13.6348801401716	8.5899583163803	14.8124085383008	12.1482767080709	12.2799029579464	12.7135926298981	8.2055710074688	10.3794008221833	10.2238733026734	12.5469490478427	20.0828177445239	23.8532355275898	30.8638153158304	6.12430484822611	2.47102347020622	9.35980214098673	11.4772337436018	11.289800768759	23.6993065624064	21.549690710852	8.30088811144688	18.7575935394991	15.7334975685318	14.952348124617	17.2313139005965	24.2874517953122	20.2495213379222	14.506019541647	24.4429203124131	19.3726927126733	23.1971166808895	14.3216005540218	15.4392205180386	10.1747913704308	20.6502396507384	19.0700849481681	19.3936800343521
55	12.7343409289255	11.0519166844071	35.3422483913725	23.6556103862698	23.9694647310471	24.2347224050581	35.030564694507	36.502653962917	36.5224670333927	31.232721733581	26.9002872315004	19.3512770715361	22.0178662567371	16.1878158907358	26.1733117695902	21.6128800473836	30.1276780805947	30.3091533393756	16.8417475176924	21.5504294587819	18.6005131186986	11.6671962144482	24.2059319821966	13.1620919403396	16.3184925546282	18.8735250065219	21.0561800515996	22.6308633783507	22.7340180783154	21.3626546647137	12.0954880991581	9.58232542633149	26.6658788826686	4.68547642862884	12.70107824992	16.8215333791792	8.71053858729899	19.4259271295477	8.67405574934115	17.536835784527	14.058440798057	2.300790804283	7.81169852558677	17.7194451650505	19.0005083494692	16.1169398200537	6.00161435551277	8.50981669214304	4.23112398623817
56	8.69821569261343	8.83631752574806	23.6050376401157	17.9794759627715	29.6495597727369	28.7819042532067	26.1953848736191	27.5765670564036	27.6173964523297	25.2964321212885	22.2936794171494	16.5207876518795	25.8134374634553	17.1609252642675	28.62417858429	24.2514286795927	27.5634534311053	28.2343973212755	10.494840566662	23.5364723535695	13.7383925384762	7.01004379718184	12.0152737024322	8.69613159869775	21.7765031916292	15.0759593991772	16.922384979558	23.4074763433822	13.3869641632131	12.5556761390851	8.47809388246272	9.56620359800229	21.3632860249886	14.3199522586796	1.31194433037592	10.172691605445	12.6686778583754	8.99872002826661	19.1822806530207	5.99489522572034	14.9293373557493	11.2163913432619	13.573018518534	6.28723952614969	9.3954606274509	10.7937775187555	11.7862153057894	18.4888943104686	10.7759128653281
57	16.4025478172024	14.3569255836414	19.9985952954654	21.8851875631591	38.0179366782875	37.3732154269767	27.6887126915784	28.8530966987454	28.8617059879259	28.9845235283212	27.9042511765952	23.297692943436	34.3275830803825	25.6185449153863	36.0788440948002	31.8598157093243	32.8698642130258	33.7879559191396	16.1658296476368	31.2018474424349	18.4749164211827	15.481440161828	7.83034868006032	12.2195119265465	25.1963608740158	20.9792701557694	23.3339652558172	30.6246202948892	15.4620067108632	15.1070460153407	12.4809982700484	16.1813276605624	25.6779546178531	22.3922864324349	9.73537764265066	13.4113315416745	19.6602750337224	2.07379022908003	27.5428041621051	9.00019652108533	17.9115348385355	19.4936523340449	20.7837797307954	9.6555244397849	13.1865108138926	16.2668854098498	19.7054855937715	26.9536161653234	19.0356459400463
58	10.9464298375415	20.3165404612173	32.8891928120477	16.4874720799148	19.6175536732936	22.6434741834838	32.9536154843388	34.6341247247975	34.1147800156806	25.6423345858945	27.4598110946154	15.2753536691144	20.4149022263435	17.6126658361843	19.6602184113501	15.0315569383849	22.6939685033706	22.933340526682	12.9420991520689	15.8866132033142	11.3057892119092	16.0753976517679	23.5459371280493	21.47812673048	14.8775009384749	12.67619600188	18.9136947586918	16.3149886190791	18.9429851092444	16.9529305851789	20.517116539635	19.5456237693519	20.4310835277108	8.24120162533443	15.83922423177	11.2782948557856	3.81804523125097	21.7729714368054	10.5870799693818	17.7546993528078	10.4941806804762	13.5034967328444	19.5628339705209	18.7430002681003	22.5836486450677	10.6008375442125	17.2369420738554	10.035935719052	15.1074720310288
59	8.14460901696336	16.9882540521821	31.4666536507331	16.1326535343758	19.6223033443029	21.4418403428708	31.0590131634004	32.6998515060364	32.3338256179581	24.799344018254	24.8030147301029	13.5891297341105	18.9810079847639	14.7430097840965	19.8551744445639	15.0876605056589	22.6999534375538	22.9619547899035	11.0971274556388	15.4402920083852	10.8824004585748	12.4879088195346	21.7351258572097	18.3721883566657	16.1418164671005	11.6672787797687	16.7292074675079	15.9775816938226	17.4800690279977	15.6682059715556	17.4642836744848	16.0896788835911	19.73943335285	5.99679191518162	12.8143146331632	10.647715057255	2.49475204837983	19.8152845623388	9.39393411585879	15.31803253773	11.2976092546585	10.2298012807727	16.2458457620555	16.0822583195862	19.3787438011171	9.31709697343005	13.7992642187404	8.6316654485369	11.6780616602992
60	8.99385264785781	15.8153557942578	32.5371139790194	17.8806549362983	20.1901336005699	21.8159729280208	32.1757083921373	33.7902645201786	33.5011283070876	26.3561598226408	25.4247536702234	14.8633652563527	19.4230096170576	14.933107926413	21.0387744704004	16.2791104586936	24.361544078546	24.5888593965765	12.3779400450248	16.5901127802	12.6233319847267	12.2394863107922	22.3857137748194	17.3337560982408	15.3805375476637	13.2964193002717	17.7415924647434	17.317540809113	18.7512269313816	17.0078976949878	16.3645582348335	14.8107932024482	21.3716964453423	4.14056890745497	12.6978470161159	11.9020204526644	2.38200620006132	19.7097828426895	8.16504041461814	15.8314869274998	11.1715823281735	8.53908375412112	14.6028344906827	16.4969844735101	19.4454018227	10.8070376196328	12.242983127567	7.49760276334762	10.1199036959132
61	11.5442715979729	20.0592704275846	32.8536547202082	17.1698754216743	21.2269700057808	24.2678691807333	33.6438800700323	35.3210400324946	34.800125609042	26.6079794098158	28.5374377723939	16.4641710129692	22.0241917408373	18.8807435942572	21.2553837660117	16.6454519043059	23.9433275929186	24.23545432412	13.4468506856618	17.4953170344982	11.7755521769571	16.4898925053448	23.1972620713966	21.039914626974	13.4943448962067	13.6128293274182	20.009271395869	17.8553617714927	19.2078200037117	17.1736169949422	20.0469234868124	19.4355557498547	21.3778029127909	8.5347917421404	15.6852480110184	10.9130985761324	3.54649347533464	20.9543866147649	11.3494133314673	17.6677204131104	8.87872124909954	13.587315717602	19.5805849737529	18.7439063517831	22.7989289031422	10.9640738137893	17.3481416103624	10.9102823503023	15.217700323834
62	5.93999741581324	16.3952351954478	28.6186422684459	13.9275836787203	20.9860531431671	22.3222301946947	28.6876603325849	30.3312521977574	29.944337746382	22.8489878104717	23.3436291820874	12.1475623635743	19.6399054441997	14.4845733084511	20.2508556869294	15.5511034546121	21.5868541249759	21.9955223835021	8.48442622358281	15.6433980211565	8.48113069203695	11.1325765433684	19.0084751029044	17.497288131221	17.477069960728	9.71979527671813	15.1261683391979	15.78687712553	14.7080253308601	12.8767467020217	16.7095478584181	15.768271369828	17.8045955722832	8.31001410791479	10.8408864684434	7.97908306789349	4.18530341591424	17.8164551482661	12.0729749563816	12.718595512274	11.3448227686759	11.0747375916567	16.7933689883278	13.5849243310989	17.3224825282105	6.60440624013166	14.2703370157681	11.2415215045786	12.1991801832184
63	19.3998286616303	15.3781530768914	20.3424241412419	24.8326820285236	41.0551914572697	40.0800916858937	28.8053306877971	29.8205032201349	29.9568878322184	31.3273694147737	29.5097023173021	26.117290915642	37.0303407483041	28.0086658733209	39.1610857916533	34.9898739101049	35.7304000962807	36.6675071873002	19.1935107400699	34.2374331774649	21.7224628745183	17.6526523012832	9.18153686540229	12.8746472211062	27.7023006052995	24.0571032120688	25.7767849539377	33.6644603248747	17.9749540447919	17.8974837028125	13.3834014844575	17.4285898330793	28.3592094787515	25.1920160137437	12.2514872921658	16.8024502536009	22.8199548419334	4.00627770602297	30.3408058158187	11.5871817178669	20.8167875668891	21.7279551803286	22.1959496790961	11.8891921660433	14.2765526982813	19.5157083826793	21.4481238253648	29.7807180849929	21.0669331363293
64	15.3211273818837	18.2281184811277	14.1466748986977	17.6877539787853	36.7727392093756	35.9234864159376	22.2822974460166	23.4648566803028	23.3112611453063	23.8646150605899	24.6505413446503	20.4302186940661	32.813029648418	24.4602926868792	33.6511545012834	29.8751480841157	28.6964868993505	29.7376251187896	13.5261601947335	29.0435625912021	15.6961658642825	15.786566605904	1.844521840766	16.7367510537452	28.5319718954451	18.027785726471	20.1510607826614	28.0389461298259	10.5382089865804	10.7081108919115	17.0481436145149	19.6237932926632	21.0996422469408	24.2529084952057	10.9826915487203	11.9342098648135	20.8309922601914	8.2596987162978	29.0626244552814	6.98716822828618	20.4258905956324	22.1541885767522	24.2115966848246	7.77425333090097	12.1368660306111	14.144227217307	22.6435922864543	28.2788500953248	21.7510620144065
65	15.3351583613754	12.1869436792173	23.849375047591	23.0056576391688	32.6454721805533	28.9177456342988	22.0949990870173	22.971494774836	23.7177365070217	25.6762530919725	16.1849029632693	18.9863800699875	26.1051251314074	16.3286284288243	31.5679698052633	28.2024121283614	29.8748564449091	30.4402735535388	16.6632146424711	26.6077385410688	21.3218932468872	9.28359005460787	16.4414965912857	12.8564419662583	33.060379607126	20.3497609316811	16.5813940395261	26.5289565680423	17.5079979706262	18.1317870736782	13.6598098731056	12.3163496156195	23.7294564393416	22.2253792108254	11.2675703203766	20.4422418370562	22.6775148386744	17.2139442586735	25.6272617344927	12.2818612140331	26.9988783465071	17.2784700439033	16.1312693637143	10.6479559114594	5.04567599608673	18.8296330176229	15.1970687491721	24.8054279641682	15.6854705478486
66	11.9495159801654	8.78192823221571	25.9717623614726	21.4327446674619	29.1326126429474	26.0527885761458	24.37101659656	25.4902133810379	26.0018601904525	25.5756366297512	17.1071469247821	16.8047302883814	23.2364808244536	13.4880781197639	28.7295869013609	24.9924210808359	28.4102651074153	28.8843481355398	14.3285400991789	23.6288077760789	18.7912642272589	5.11337098824404	16.949363256966	10.2614547386692	28.694013766061	17.9281593015515	15.3387552613728	23.8258156581765	16.9570542298907	17.0077851999915	10.6898218259855	8.352303568267	22.7639145278866	17.3797800267104	8.27866680044322	17.7722507794154	18.2400721861103	16.1060961730545	20.8071122260849	11.0886394958745	23.0775196998397	12.4107874570075	11.8756745482961	9.7947182625802	6.33741154835163	16.0582529713407	10.5640317207043	20.0220582724816	10.8662173608393
67	16.9550702074247	18.4371029676932	12.5032472560168	19.577818196412	38.0201436265923	36.0689458181335	19.3165631194101	20.2578312477116	20.4477719391948	23.5805602159648	21.9813078482585	21.0218851149911	32.9589977050689	24.017441592706	34.8476158353378	31.3773153866429	29.5274520909141	30.5445801422035	15.3578703429528	30.1702646115256	18.5703266706172	15.6617315321966	4.39733751351257	17.1051285402743	32.8453685507022	19.780912257836	19.5887003472021	29.1778179682944	11.74697994472	12.7604901473757	17.7630350327025	19.7787895058201	21.7448529752203	26.6398458471463	12.2584605002711	16.0632335650455	24.0795717804312	11.26901389523	31.1968791558573	8.34206544098116	24.9861786263799	23.5668567742645	24.6124116566479	7.92648669524804	9.42420472617909	16.8976474725069	23.2302305891869	30.3421329259016	22.7428499633249
68	17.5115959458578	18.6136238790287	12.7597614809573	20.2953312943477	38.1249294272924	35.7260917516791	18.1973227310848	19.0364806252912	19.3925726391084	23.4181294514016	20.6488527198352	21.0800933583192	32.640788871282	23.5530504202017	34.9833944952771	31.6550693913727	29.6606772998687	30.647021733698	16.0651597600293	30.3045917375182	19.6161928952031	15.5747532058757	6.63868752549963	17.4627072165679	34.405243993304	20.3524448260971	19.2001823625315	29.3422409126704	12.512959946071	13.746704122203	18.2213142764601	19.85114358735	21.9361903154885	27.3592329000307	12.9528454842676	17.6146587611868	25.1644647970971	12.9707381519595	31.7499529277065	9.32700563029858	26.6653213142779	23.9805356213753	24.6649487907038	8.50953160793176	8.50123263077264	17.9094744041405	23.3438591123091	30.8686435840321	23.010293803909
69	17.6047626356817	18.302524783347	14.3603018489842	20.9261983910338	37.4178065726624	34.457831309865	17.1621410073176	17.913183158565	18.4882366514424	23.1204167490332	18.4944466636612	20.6041688571181	31.4242416162691	22.1849424681972	34.4547423318106	31.2832412046214	29.4433257435895	30.3576925978215	16.5112743454734	29.7647893839097	20.4864592531501	14.8149641109519	9.49440548422212	17.5094506709418	35.6919520539243	20.585309213929	18.2114560073034	28.9000943443105	13.4744919027642	14.8369568918834	18.3490540627842	19.3204873083286	21.9426674214539	27.4505174767716	13.3638951904285	19.1119762311908	25.7993700003343	14.995102962534	31.5689495595377	10.3499910928391	28.1751032410068	23.7248296295248	23.9920018577721	9.10046001769933	7.02373047007085	18.6887997021364	22.7302865761726	30.6601372486867	22.5847016788695
70	19.6696013786266	16.1655359799736	20.3592496362197	24.7803505356316	41.3088010001089	40.5436938194509	29.2740966549283	30.3120584227421	30.386986676666	31.5116261120105	30.2587044419152	26.4188549600565	37.4931877380367	28.6172900814833	39.3405426514322	35.1513552238693	35.8235165531599	36.7762715734092	19.3386020701056	34.4659616758972	21.6152535253606	18.3329445038107	9.21157053891263	13.6623011779792	27.2773686744601	24.1491166551512	26.240204071225	33.8582066242931	18.0536122361811	17.8941831217126	14.0811774277145	18.2001279568256	28.471251377884	25.371902550671	12.759687637235	16.5174973765812	22.7704922576738	3.85436993772335	30.5565065200603	11.949097706591	20.3374902607614	22.1760940166519	22.8831426289767	12.4152495723525	15.2114531143165	19.5016597509042	22.0893460817539	30.0091093027491	21.6157527959873
71	13.3884239685128	22.8893622198137	22.4424027631097	14.2401611638584	24.0789512938795	20.0150743348517	13.4357211003705	14.7403437382371	14.9221854173867	12.6322311079663	4.78449339653604	9.13455894756414	17.2207584381911	10.5663463026943	20.4778665176083	18.6411562543099	16.6250467074228	17.1037169132168	12.5660029940162	16.5437883363773	15.960502924313	13.4210663031163	19.916993119139	24.1810263717937	36.2021977492987	12.6229612758006	4.86719823581239	15.6861482643112	13.0869061267908	14.0067728978806	24.401556904786	22.1880492386565	11.9105537098184	23.5817390439994	17.1099706905549	19.4475381136725	22.7868504091485	25.2210545142471	25.3611173134561	15.3608201818806	29.5050129512008	22.2841934546493	24.4661012943597	14.4476161860128	13.0336161577796	15.3317539962212	22.3082802698681	24.2089845862359	21.6640363017694
72	15.4190372879649	16.5044560510727	16.8000094328824	19.2233012781974	37.0829073477743	36.4209322168392	24.7933511819356	25.9863471518121	25.8835946141277	26.0290477203163	26.1512406570362	21.4689932187291	33.3316849903235	24.8510855928282	34.4740934442654	30.4670006404783	30.3277412032045	31.3156783925895	14.3010388863063	29.7442625173305	16.4527792980458	15.46168926253	4.51902872908578	14.7651202936108	26.6147352231747	18.9883943049978	21.4328429313125	28.9251981175125	12.4912476826095	12.3130893680664	15.0220824374623	18.0682377468567	22.9300540645238	23.106919701968	10.0415193885701	11.8872627411169	19.8520293680643	5.50325659195082	28.1028405873237	7.36709290104746	18.7515335475905	20.7798988723684	22.652896676001	8.23449074563216	12.5523249397258	14.5896728204157	21.2482856158883	27.4028947020915	20.3966379122604
73	14.0493407578265	10.8318256006198	22.4825018418376	21.3596106234529	35.3109311188167	34.6541393361546	28.2832689010871	29.5309348982973	29.5847178760961	28.7715372782297	26.6303502671067	21.5832203498486	31.6673240102362	22.9480689690978	33.9877735672411	29.6212355110104	31.9151033729754	32.7230973005043	14.7419838871701	28.9946579838145	17.3529961754132	12.5543965268432	10.0654178664056	8.94626367620401	22.7965534483896	19.5508236144807	21.8042286220664	28.6702998936068	15.5861413484818	14.9731538826318	9.02969865594069	12.5565834544535	25.123703450374	18.9397319360741	6.75477740742001	12.3958586904973	16.76239918734	3.14932265256571	24.0858711012804	8.08559587945305	15.8522152242551	15.7192535077241	17.0334739647011	8.62955974629848	11.8881819363733	14.7699996306974	15.926843409385	23.530211137626	15.247984017729
74	14.32587317361	11.8226618909216	24.1588962069206	22.2413919246187	31.4135933059455	27.7313694211571	22.0516470873521	22.9933981572333	23.6879509164319	25.0563009692488	15.5908585625846	17.9560005765427	24.9133407087368	15.1226920587454	30.4120972560793	27.0244130131522	28.9714604755635	29.5098963535817	15.8186368088084	25.4398825462914	20.4789259016579	8.19346928979162	16.5723181253608	12.7232041528194	32.3150408752579	19.3994049613176	15.6409346989451	25.4054565875734	17.046719307942	17.5817431440928	13.4309388726174	11.7684649655877	22.9715934990712	21.1678677986303	10.6802303392188	19.7710153390833	21.6900498831408	17.2927923698776	24.4867477316521	11.9084929805252	26.3040142032805	16.3371139883449	15.4293695887181	10.3038968051903	4.93040232137318	17.9766229798477	14.3578229076481	23.6510085256461	14.7763327816377
75	13.0704151370275	6.9143098888544	25.1613279583176	22.1813126852299	33.4700007733545	32.5121671843811	29.1241949488969	30.381102905737	30.5480731149958	29.3633827499431	25.5591073355795	20.887957458826	29.6117296683316	20.7476759957316	32.8757676804257	28.4450982007173	31.9674469684687	32.6501421572135	14.8493123701289	27.7686130554947	17.9158080514643	10.1415776341771	13.0397009062519	5.39813540320842	22.0423012260345	19.4862728286714	21.0367417763745	27.7433537622319	16.9784479182822	16.3175884129539	5.37047524734233	8.59990334664	25.6109722498265	16.5087921301419	5.28181650512762	13.6002094026068	15.4566417271987	6.77894467612277	21.5191474612769	9.04639140180786	15.9016317100238	12.3736773020423	13.1258605171575	9.13594885664653	11.0299302025957	15.0321211253502	12.1326011029839	21.0028488062824	11.6676109547499
76	18.70556176397	18.8642790541872	14.6934550814958	22.0280798386854	38.3143568278583	35.1822390088645	17.3299215597875	17.9743885869924	18.6410298261722	23.8684806399958	18.7810287615783	21.5726183911308	32.1718660474751	22.9012283986664	35.3805387118046	32.2668920085576	30.3385704567816	31.2449785805269	17.676817377288	30.7067443314427	21.6840509788663	15.6601568386041	10.5162274764548	18.0521502971116	36.7454654829398	21.6965442817431	19.0333113938459	29.8556461473388	14.6149703967007	16.0222271740114	18.9471372994882	19.8956108508565	22.8801060014887	28.4314487788339	14.3752577502066	20.3423215260884	26.909841549468	15.8153503989146	32.5152141367855	11.5485789582429	29.2920423310154	24.5445745099456	24.563494214299	10.2698543121147	7.73941382033301	19.8880982964508	23.3937046082919	31.6109384500626	23.3413766679158
77	10.7249387594567	13.9983474044827	34.0481628780214	20.5823989646448	21.7652151029208	23.0276762558482	33.9019027479836	35.4695725997887	35.295150371611	28.8292471144235	26.6051407537078	17.1086932527577	20.7377956118231	15.8048212085091	23.3518371573039	18.6453349481282	27.1078969709976	27.3095666789562	14.4880077922173	18.8717780484598	15.3051655754774	12.2396729041623	23.3104510338353	15.6820255653865	14.5639360719157	15.9253781661952	19.5674145133638	19.7908820571384	20.7042761999069	19.069837431601	14.6225310941262	12.8678881897921	23.9642072290695	2.17668366661694	12.733670697454	13.8954877882979	4.39253990867922	19.4861298199876	7.39339174151275	16.7067848250811	11.3893515197024	6.06583149183785	12.0754748493537	17.2263898110893	19.6401541003169	13.1850814173462	9.94062295995433	6.99846790343026	7.8706796670293
78	21.7712705305386	34.6058140672217	39.1692083688156	20.003812844547	7.33646079715678	9.16580003671932	30.739301614705	32.1237182500397	31.5153588266843	20.3461425142776	22.8474929350984	15.47349164865	9.26602319368251	17.0043653928325	2.33182715943339	6.73808947530172	12.7314522756511	11.6282121205811	22.0899706410666	6.82308235833637	21.0747489284809	25.9260354617518	35.4821627404917	36.6806878262878	35.7223690891422	17.6588308875032	17.7790781394831	7.51237616551411	26.2579089704465	25.5071274728724	36.1669113452998	33.0591574231468	18.1513002839778	24.2691188624005	29.6703010027667	26.5793235643792	23.9901257630322	38.4468579476269	22.123219862062	29.6878890623317	32.0987186401341	27.917754842329	32.4519230727555	29.8027339438712	31.0407358904415	22.2356765582402	30.0521962706088	21.2692910600295	28.6645478752954
79	25.281346581188	31.8997916395997	1.54898007581696	20.6374307150569	43.0482208635436	41.3661209143538	14.9032965169323	15.3541894827832	14.8570598533545	20.6868386595479	25.5242386355079	25.4667799600281	38.4304940183546	31.5128902173189	37.6607337882177	35.4404166854118	28.5389345003069	29.7865590440394	21.6942643223563	34.2172275683912	22.988651300894	26.6427988795077	13.7003395276837	30.8199024183113	42.3741206109349	23.9775957088898	23.9373729740934	32.4093213241694	15.0781399481001	16.7712829661183	31.3442128827014	32.9475334268823	21.2736255875445	36.7551947484432	24.214941021361	22.7762152446208	33.0262019127079	23.341978432918	40.7439239941603	18.9478610526161	33.9245335692457	35.3033123979209	37.4514330541252	19.0286966774027	20.9768154692963	23.1666127241146	35.6476229960329	39.743005318045	34.8019517476908
80	27.4380255606594	32.5076900506344	3.39248636491111	23.7496574682685	46.0727699000912	44.3264321035174	17.7066732418401	17.9756610527234	17.6925923084359	24.2495930029982	28.0756718001132	28.38075683888	41.3449209827366	33.9728115167089	40.9261581952714	38.5188905076675	32.0684202771591	33.3116266706755	24.0981466180776	37.3059892976629	25.5778267624829	28.2447790790642	14.1876148119	31.1428545243486	43.5272116203974	26.8185790008441	26.7917259049437	35.5806105000963	17.6535199432646	19.2557475357714	31.7493241515449	33.7627552088773	24.6825143360965	38.5576160502684	25.376214834304	24.6420056940939	34.8942805855123	23.2396660075957	42.7889013635938	20.305481307383	35.1426016588091	36.7076223594738	38.4656527533194	20.3506433919487	22.0697877545817	25.4954658797098	36.8464620404621	41.8286436593252	36.1190939612668
81	7.17186096188643	11.0174235511781	25.6035889481698	17.1442480379805	24.5553386966059	22.1017833529038	23.2219190121677	24.5709185128732	24.801055265379	22.0454581311244	15.5443568040527	12.0505310828894	19.1496015861497	9.62864563762522	23.8458917064255	19.9688772461031	23.8622470479751	24.2959849738131	10.0437773340767	18.6954318753735	14.3137946658045	1.36129330334701	16.7279945788938	12.7214782799521	26.3104992741384	13.1166237341067	11.3898489707281	18.865064186547	14.111021643678	13.7741002349165	12.6884727235943	10.1589374510633	18.6569172031941	14.043427683149	7.17656193279367	14.283174908004	14.3458330286148	16.8069615853716	17.2894347089981	9.68300797018166	20.4172971356185	10.7531032296905	12.7087951209762	8.84607656786955	8.01006296998566	11.6953402863649	10.5007759878055	16.3512673129003	9.857756776585
82	5.32940219527531	17.4423251558876	20.6582259657646	9.1925800414679	25.4662048974098	25.5196166157304	22.0226010480758	23.6459846140679	23.1964395367143	17.9233000580722	19.9618341170447	10.4991660266127	22.5015876960772	15.7755968024457	22.5377571898605	18.5131857386234	19.6150693591179	20.4261066133922	3.02024839020178	17.9293295073488	4.9853568103062	10.6057527168442	12.0675227922558	17.7129491441882	23.3381946557066	7.25713853838403	12.1838852302121	17.0877902862207	6.94120390326761	5.12913497180697	17.4075226557745	17.5351476469796	13.4069369955565	15.7376934424418	8.7094682173116	4.25177392067543	11.8227083069549	14.5899715479338	19.6600426441008	6.77151818117983	15.48375414028	16.0844948245134	20.4369422341558	7.93993279342558	12.9477494889353	2.62705366948776	18.009068168166	18.7167754834385	16.3755218117855
83	21.9223548206744	29.3561851242971	3.304502821312	17.3230326262819	39.608619825113	37.9900148124931	13.2306060449685	14.023527043802	13.4502921920298	17.8872322312834	22.7586014101563	22.01106642818	35.0397790084916	28.1740247510817	34.3257566898821	32.0180315379353	25.5233298568686	26.75859953797	18.2831991662182	30.7946804898702	19.6558287616438	23.5540586528431	11.629820932212	28.4805948504416	39.6641163297225	20.5248508256246	20.582433978443	29.0194367374565	11.6527102446961	13.4051627505529	28.9358911758695	30.2640730334051	18.0679130681875	33.5185519296008	21.3569509106681	19.7451781032371	29.8332595950485	21.4792722582784	37.4021943457019	16.0317154045392	31.2235380521676	32.2403318526196	34.6189069688892	16.1400762197568	18.3642652436538	19.8282057882064	32.7094277473102	36.3872447214505	31.7916891237199
84	27.4766105053232	32.8721421930745	3.67730162193851	23.4624476389491	46.0431882147361	44.4967030751597	18.2700510820899	18.602910837406	18.2182912304187	24.2114283806581	28.6667135831528	28.4338887294161	41.5175951961762	34.283986426734	40.823381986078	38.4116076901868	31.8829086745913	33.140556553017	24.0453260613068	37.2619708313505	25.2979465890968	28.5707749661231	14.2500951134143	31.4905079077463	43.1857417504006	26.6866041067463	27.0211764289289	35.5043706360898	17.5707994530382	19.091217750424	32.0553728005553	34.1308054221321	24.5492988443935	38.5426462791147	25.5685824450452	24.3288577351065	34.7269392157248	23.2845225422467	42.782835315257	20.4507838280416	34.7885665728361	36.8804684644697	38.8066193237176	20.6014616947727	22.6385549566419	25.3200904293115	37.1477152762245	41.8290477410791	36.3561336991067
85	21.238063394047	31.6580475416955	42.0849145102987	22.5784184394595	15.5309735716348	21.8912141880716	40.0337589044141	41.7164385147385	40.9650349032946	29.8839314316476	33.9444176641906	21.4178190954436	21.0663182088376	23.7943254660305	16.8016434856219	14.0918782141678	23.4684613144885	23.1851016758076	22.4782309038424	16.240571086993	19.5867201216877	26.6652799466077	34.5609591492342	33.1818174626932	20.9784121362691	19.7150151813716	25.5692244840602	17.0873114769577	28.0350214866683	26.1527691275922	32.1780820754131	30.4919622044786	25.1792828290443	17.074594646364	27.6220491763217	21.873796102566	15.503024752564	33.7762531931844	15.2126778861362	29.0163381852609	20.2632033035129	23.4695364656951	29.3012523446259	29.9368346146377	33.4431322307529	20.3946079874636	27.1455229951506	15.071509081834	25.1955210401175
86	21.005402448024	22.1007854236093	39.6042138888406	27.6649813733319	30.880826406012	34.2923272404275	43.2972452023644	44.9127403309466	44.4916391035103	37.570692240985	38.6119670021424	27.5975620193672	32.3233704879919	28.6379675840064	32.2787516460594	27.7624464316139	35.424275638805	35.7531037463416	23.1596828146764	28.7654339468845	21.9858854701135	23.6496911637209	28.3525665786998	22.3084796236259	2.11655749371366	24.6380082800518	30.6861837758718	29.3506872907453	27.960179440523	25.9703510192301	21.1006715667674	22.0279313294992	32.3753340680652	13.8363458597164	21.1384535270942	18.3972549449806	11.9386147596449	22.3127395491341	16.6958573928983	24.1981223704273	6.47297030406874	17.2218942988458	21.5643354161859	25.3601466841798	29.3583784006928	20.7208845390805	20.5091482849359	17.0646446045357	18.8805465966057
87	20.1389627290401	33.4552720685669	36.6660262948954	17.691151530192	9.1623294247353	10.0261402516522	28.2566325897593	29.657684949955	29.0183099701553	17.7756275500175	20.8977133298059	13.3595981756773	9.37722655565352	15.8424922869443	2.25879836607598	6.02649130241562	10.3191080685937	9.26416766846059	20.1159396658186	5.56086586554753	19.1538756348861	24.4541792843653	33.324192430069	35.4138121641579	35.3742599419644	15.6031399583666	15.6067267065772	5.55866084167376	23.9546872454045	23.28895601173	34.9526065300563	32.0178760568164	15.6096420653149	23.8538714662972	28.061158084284	24.8409765199786	23.1842722362525	36.7270803440715	22.2515983885417	27.7379515711312	31.1898175693453	27.2325819851052	31.7875078404965	27.8485944482645	29.1582477830804	20.411743968543	29.3153599029279	21.3113818600503	27.9029621937695
88	18.6147142654232	32.0338437734342	22.069234836525	10.6994345064819	24.7993249163156	22.8528610696226	12.7065867062391	14.1216859043317	13.1012602418843	1.61109360982677	13.825032684242	11.5759015234719	20.5840384146214	18.6080691537582	18.2022926613637	18.0049965019394	8.33051674174366	9.27884063026669	15.6646711897062	16.4371552935075	15.9156294632516	22.3239717875865	23.5270465008601	32.9432784532914	39.6046853591946	13.0025755289687	10.6110591445542	14.3149223779009	14.1615659738415	14.9461222241461	32.9747952971477	31.5324327046163	5.40570369364986	29.1632414437177	24.2666097808348	21.2035740593204	26.6128904810879	30.8107847864347	30.5438025375585	20.9647331605911	32.4968381866842	30.0857083277909	33.7908345808236	20.8812863263013	22.1430469391233	17.4216019423809	31.2943985288019	29.3793374324822	30.0710267538388
89	16.5389450729867	29.8577088806942	20.2616013138955	8.80254105121723	24.9194659850176	23.0857995197345	12.0834273948114	13.6528762443464	12.6790125760536	2.52339211844162	13.2855888747986	10.1267077689945	20.5875410827102	17.5569694943564	18.6572609768573	17.8054059510063	9.38791878110137	10.4300429061965	13.4042399119732	16.2574764056073	13.8928717183537	20.2744313497122	21.0598054255418	30.6642226237158	37.7035036703385	11.1816909815677	9.13872603654122	14.183721425967	11.6621977177775	12.4861878583584	30.7033206145153	29.4510925810273	3.91403387420828	27.4829116491851	21.9208797725953	18.9359303927302	24.7835755849578	28.3072975560691	29.2095906705501	18.492750217909	30.4225735265347	28.2066416352022	31.8978416958205	18.4424003990854	19.9429961757973	15.2581798815648	29.4068842389552	28.045902254253	28.1693143318824
90	16.8828073483646	30.7811883234059	21.6122711295059	8.26435489728483	23.9206850023289	22.5805296497912	13.959217134276	15.4955276041271	14.4416328822373	2.44675549587961	14.8000003190013	10.1375844279932	20.1867312285614	17.9986449370985	17.3491171995904	16.6992888384551	7.51918756302709	8.63756336076204	13.7558652478252	15.3073913493294	13.593799925222	21.1668594272838	22.1913152666589	31.6374998817799	37.3561128206757	10.8885163407177	9.94108515805138	13.1033769339653	12.5159450675457	13.0525081882928	31.602051436281	30.3171533920724	2.97208720392108	27.3909456783854	22.7723275134576	18.9887717257223	24.5491448756648	29.1964528780186	28.9128752993385	19.4872763658355	30.2248732169453	28.5898064544971	32.5750301199449	19.5725333904815	21.4171958595955	15.2876331239127	30.0263471046627	27.7614444317079	28.6870320015481
91	22.515440258272	23.6213501891028	41.5095879243158	29.0746203888348	31.0412472131219	34.7410230696024	44.9713471833938	46.5977782902641	46.1640613548157	38.9377954208382	40.0113564510803	28.856514456834	32.9145105062724	29.7105395181845	32.7712858505855	28.3436909273964	36.4194738634373	36.6939724948617	24.7460575470283	29.4609748880889	23.4487368626826	25.1930372421324	30.3207459364043	23.9400993617274	1.41674031876551	25.979198338482	32.0466226625738	30.1437760796458	29.6945225119337	27.6834522775923	22.7127247162716	23.44211289563	33.7156805015484	14.6289716885379	22.9354041683503	20.1394584330025	13.1513404050551	24.2861134097917	16.9274577059042	26.0658247781245	8.39270500147967	18.3397594343018	22.6311303513297	27.2087124366273	31.1244066825278	22.2827365392658	21.6512203801254	17.4059534000139	20.0570282559212
92	13.0022112123664	20.2493213017072	34.1884226013444	19.8030487605392	14.5517954867934	10.7633240011977	27.3441233915933	28.6860159303514	28.7749392339488	22.532475120277	15.6074621078787	11.576550925739	8.19673959825915	3.50461549984219	15.8547420701314	13.0154213013802	20.6332799006995	20.4089721097075	15.8452793926266	11.5855761832141	18.1845156165838	12.7265136320989	27.3099938208387	22.788446659054	29.6621860338221	14.9475417743902	11.9452091432548	12.9737461159742	21.2045208211048	20.6512031948494	22.437650148882	18.3829237693335	19.4637136975522	14.7931690261556	18.1800860486461	21.1290548804227	17.0149304127163	27.9761037135038	14.1217459503103	20.2277645936272	25.7668787989614	14.8330122088732	17.575404442647	19.7124261634519	18.90293184399	16.9269050279687	15.4720225486896	13.1139174595061	14.774013926138
93	18.300359406543	19.4091257445968	35.0370365074608	24.8344842019852	31.680283064703	34.3986679186357	39.668990725365	41.2478304021223	40.8431525444287	34.8212892157247	36.0315266294892	25.4650508150199	32.0917000298174	27.2115925870334	32.1193849185103	27.4816882286758	33.7446797689896	34.2324249404562	20.0256691963906	28.1904071634426	19.1358961011658	20.8856142810599	23.67121619876	19.1645467061853	6.67982383229253	22.2148510789297	28.2404955486903	28.4608343887364	24.149005384932	22.2349464091151	18.0587636387712	19.7298994591638	29.7539997990841	13.8928342321546	17.449072363907	14.6225375934315	10.7958412236909	17.6172677373985	17.9481034659131	20.0914979567917	2.50304946367604	16.1203899389451	20.38529379174	21.3480878171891	25.6868004901746	17.6693306532215	19.1671591546604	18.02734386785	17.5096454779971
94	16.709155585912	11.601675165573	38.0262398046372	27.7982871647251	24.9537118579535	22.9534228357613	35.3539903273228	36.6138599359337	36.9656954337236	33.1789583055429	24.9276314064455	21.4797868097542	21.0660159816788	14.8328594584292	28.002907491304	24.1274064234085	32.6111541039032	32.6408883093355	20.9005175926719	23.4727056413401	23.8363007462427	12.5626067007752	27.8162575218618	14.5634549082352	24.3900554962206	22.7767595784405	21.8265772955146	24.8556239369005	26.3156555227259	25.5065436402774	14.0112900355381	9.29549211189402	29.4505513203364	11.8163832603137	16.1593585883485	23.1177230930377	16.4981568271355	23.8499610073395	12.8505294688832	20.9629731842881	22.5413579003542	7.18657784474386	5.44181951719065	20.4329954886083	19.1229185084267	21.2797102736414	5.18050683550879	12.6395544257859	6.28131190259131
95	20.7197844927478	31.1518720133694	42.0825883853044	22.9186758040552	1.33005338965908	7.12561664159577	34.9474810807211	36.403647843702	35.9972186121295	25.7227721645197	25.1770644187787	17.0888975800626	7.67180782814114	15.5248157549048	8.08437234689508	7.6775080263425	19.1137621603136	18.272906410465	22.505508292732	8.47501261737784	21.934855817852	24.0022463248906	36.0957702189111	33.5239383991066	31.0990402166003	19.0322123987932	19.7219499726545	10.7099367424395	28.0960843001366	27.0121349904974	32.8452976899538	29.334428517485	22.4830484656447	19.2559180784783	27.9898064239362	26.2282516402691	20.4884574133004	36.9989233195426	15.8770657488539	29.4354390445047	28.9627185812013	23.2928385715702	27.6722152275564	29.5447158212606	30.5957534244695	22.2565287963291	25.5323017813116	15.2445264012484	24.2344262975002
96	23.0761211726758	30.2074931872928	2.70482033683269	18.5346368132846	40.5597245426884	38.7053098580969	12.5801237516739	13.2027838475911	12.7088601186574	18.3405255862386	22.7913745048631	22.9316537202913	35.7758306233376	28.8811178851258	35.2291938953774	33.037588706751	26.2761757938704	27.5005096156146	19.5043635271682	31.7397114267952	21.0340298926431	24.4177159068752	12.7246951822925	29.3363660450821	41.1505603762457	21.699013907323	21.2550780735212	29.9587394306605	12.9122271334446	14.7518382799211	29.844355223777	31.1155310378855	18.9158937264239	34.7514202480547	22.4087876121947	21.2367436646912	31.1982844751892	22.5605453183957	38.5958704565623	17.1346165074975	32.7223845767005	33.3076852353887	35.5048511925183	17.1156735673782	18.8903135465518	21.1733629851649	33.6372257303543	37.569835281474	32.7905189523987
97	12.8371576111489	19.0302096024121	32.6833371918848	19.9552630191676	17.2761962957949	12.9034552506642	25.6864158945893	26.9564668733436	27.1791730070567	22.1680803348522	13.6088498305328	11.7250765989025	10.3330098747492	2.6763543488411	17.9691541057898	15.2309693768586	21.4136410555903	21.3037475328712	15.5635725774083	13.5858185157841	18.5421962792787	11.3370737090353	25.9963182047991	21.5238723361082	30.8255488562069	15.3144156679459	11.1246094644498	14.6301195393606	20.390333641477	20.0782972960115	21.3214858583551	17.242947986613	19.4331337901884	16.0002520078515	17.1220806523379	21.1954571691562	18.097928597241	26.9179064810064	16.0373948486433	19.0541396976454	26.5062587360806	14.9024828375626	16.9236692403942	18.3252565234929	16.8082839721909	17.0536165106101	14.9201162496415	15.0364612054149	14.4791745833952
98	9.01108733976088	22.7185839625302	25.7235842726449	8.27355836422805	21.5529216240817	23.5783585555938	25.9828616669963	27.6887615774502	26.9315687779376	18.2227318095898	23.486980416086	10.8671434851262	20.9419449991996	17.4180707264033	18.3303024506983	14.3516138782675	16.6894148120538	17.3284332820808	7.63763233855281	14.6117432677447	3.53518367287855	15.927789485271	18.6771673397885	23.3627651664474	21.6899719193062	6.46113507591653	14.4685800181182	13.7117079978904	11.9410615156523	9.92808937411513	22.7657543742755	22.3946438323369	13.0134408069252	15.351997219247	15.1063611155036	6.85247505617152	10.5130651199952	20.5761777196382	18.0329666392994	14.1693994816228	14.7933196634302	18.5106319417043	24.0388966884117	15.3377039488946	19.9924673855315	5.1445490598557	21.4637061174073	17.1511076274483	19.4735992852294
99	8.42693122779894	20.8851616462699	17.4021594838548	6.71980096585421	25.6715338961209	24.4710995198696	15.7796434162563	17.44076503303	16.9491406967236	12.2743459400875	14.9887530440922	8.11089326149268	21.4250678338636	14.8131376029031	21.4439447850487	18.3618611179164	16.0850231544333	17.0323872151901	4.67789972371131	17.16064864074	7.4148900040252	12.2595932732399	12.6203345655047	21.3182577970843	29.650031709468	6.70392129254437	8.05713621460828	15.8010656797998	3.51061396671324	3.75415971512425	21.3128136509391	20.8460387257346	8.72868900829512	20.4315702710028	12.296179788608	10.1937978784612	17.3175200510124	18.4831531196195	23.586617235754	8.70089161059002	21.9099070707388	20.2713573189038	23.9258432108201	8.95810531437343	12.195950922178	7.12294100541311	21.5008248810677	22.4989432394951	20.1864401865611
100	21.8926676616874	31.9269016687536	41.7020442682203	23.8531429907843	5.81002832920119	1.92115506782682	32.7770342130322	34.0782117529458	33.8267253310096	24.5300483284732	21.9724476788504	16.9882318878855	4.29415673955815	14.0852210202284	9.0058301324139	9.99584184406305	18.736969741142	17.8058509303489	23.5059422062889	9.42660504594206	23.7808387776829	24.1511490914096	36.6920292518036	34.4153594573785	35.4886895589415	20.14683132617	18.4698100904191	11.3721067076253	28.4957130156017	27.8118310706304	33.9181329008651	30.0411595257955	22.2385902495684	22.2878662576155	28.9155394431714	28.4364852790393	23.8390700961446	38.4166814505245	19.3261370612581	30.0778765362579	32.6878243113813	25.0201814797837	28.5907995506076	29.8847865278134	29.9650871876611	23.9688189164815	26.5339642037988	18.5700780872865	25.5511845677061
101	8.70970615501045	21.3715251687516	20.2515983980625	6.9756837827698	25.9602767861808	26.7628476733301	22.2684777313954	23.9267796182425	23.2128662700492	16.7515956547611	21.9093768588366	11.4704641532293	23.8623658315167	18.431808319859	22.1805890009581	18.4734345719025	18.0849172428153	19.0062694227665	5.42277972811977	18.1532173841572	3.3013851027291	14.6552782152464	13.3200371664484	21.4798268369864	24.1702404647021	7.15424474670987	13.7152807607264	16.9372854076258	6.98256287295669	4.85871368589532	21.1361182706252	21.5163005502615	12.0974983093928	18.1634234252856	12.635476410734	4.31421133302926	13.4661090725099	16.9134664440835	21.7357107621498	9.98134687334613	16.1898531826927	19.5444113709204	24.2636726577141	11.2929397806771	16.5009087383704	4.00456400173797	21.807000426231	20.8131330166637	20.0544829320533
102	17.4867381767261	25.144923021427	25.9107565080982	18.9119629411266	25.026520085745	19.695564988684	14.9392906834748	15.8379624691798	16.360153971742	15.6516978478178	1.2337384623941	13.0474974790579	17.3159295928473	11.6612731849481	22.0310626357425	20.8703747841987	19.2244505514717	19.4642032359177	17.2807486905879	18.605927714041	20.6907532713049	16.297580294898	24.0839593661143	26.6927003812109	39.8835936111203	17.1029837508021	9.00048601550078	18.0828431682096	17.9539881789527	18.939879115774	26.9980257541754	24.2294149065136	15.9317331435075	26.3980312318738	20.7512840633947	24.175949787712	26.451405853555	29.0502426857975	27.5862447678164	19.5896557486619	33.6309312013013	24.667913511084	26.0547304677651	18.4630040751132	15.7771242579774	19.9860491608952	24.1595148641134	26.4698278739422	23.8544517832725
103	22.0014400620723	35.6475336305263	38.9655000426063	18.5338447008593	13.9786396326829	19.7096640892438	34.8909280844812	36.4926812463401	35.525957058722	23.2338953478215	30.3424399234993	18.4965897429786	18.9686066627525	23.2504164325521	10.7176322428004	10.3260079897948	15.400983103693	14.9504730007854	21.6772302288638	12.3550080453669	18.3323990502796	28.2004221674117	34.3454838704675	37.1233287114728	29.4494304497151	17.3299521132552	22.4290860533358	12.1147571886149	25.8023403652035	24.3415937529787	36.3666826710276	34.5453898188676	19.5065593631847	23.0857556172223	29.7043715807852	22.9157563667771	20.6835601689421	36.4381797874636	21.7687817137993	29.4720172248356	26.30758742756	28.5055699671361	34.2685575475871	30.2734311446859	33.6202042903724	20.289896068553	31.7581071909862	21.1521299391551	29.8395971204105
104	13.737642110431	21.3577307512531	33.99833545886	19.7644592909128	14.5795356521377	10.1121061496732	26.4841537417337	27.7895921944018	27.8944971707524	21.7420236097834	14.4483649641877	11.3825247411753	7.50798112426824	3.28066345378851	15.4628281454088	13.0177268419225	19.9453623805345	19.6906822065151	16.2449691095944	11.3802353613058	18.6227795661855	13.4901342947018	27.6718139020331	23.8529852278021	31.170500073371	15.1310001963286	11.3791619626529	12.6620880756548	21.2743646619509	20.8527164472108	23.5643385051502	19.5384895420811	18.9828279711942	16.3599242472222	19.0249788988361	21.8793631590319	18.3534063879783	28.8379333202527	15.6749543502858	20.7368990122618	27.091622899681	16.3338457432985	18.9139909277006	20.1589765968125	19.1431814912679	17.5139608521124	16.8387693272101	14.6606842834104	16.1988585603714
105	17.9266753594945	12.3646089948959	39.1950045607046	28.9902318585838	25.4528780338063	23.4223987842849	36.4390112962282	37.6821524089365	38.0550606369594	34.3012062721195	25.8329675433445	22.5949263615172	21.6595602776924	15.748701702401	28.7669136782735	24.95795828978	33.6390106811728	33.6413135189183	22.124159374044	24.3286913235533	25.0272441489669	13.7624379055763	28.9656371311918	15.3032749012502	24.8734284346622	23.9466195345332	22.9246189098493	25.7770947607361	27.5443775398573	26.7386088739117	14.7566998005882	10.086982478212	30.5998497860234	12.5905103406861	17.3169714202319	24.2972502348762	17.452151824231	24.8308319748009	13.312857328597	22.15422272205	23.3783816360789	8.13898801501907	5.89340788335553	21.6124664989733	20.1943876878974	22.4851977385396	6.09494581999556	13.1875452677044	7.30434764311062
106	7.65663388846632	20.9665775274131	18.9944658870505	5.52425317504359	25.1820504621241	25.141244591157	19.3457767051456	21.0184590682146	20.3763798045103	14.2729612646212	18.6568667699564	9.08592883472126	22.156575098329	16.2730936839965	21.136206582175	17.6543839559131	16.4766609797541	17.4175980218395	3.44425891177703	16.9360609895911	3.87573048602178	13.1589760093675	12.8992087015769	21.2756070041655	26.4980272347627	5.52443562320588	10.7093588014445	15.6223000607388	4.66254788265733	2.82822076874411	21.0671076390401	20.9872775980659	9.81479148311489	18.7234740296841	12.1182527602076	6.72595158208893	14.7485348367735	17.5867951727176	22.0739590440532	8.99766075580235	18.6512998500014	19.4935717474312	23.8472084978052	9.92165703631146	14.4637264432538	4.13182863258661	21.3543699669282	21.0547737597281	19.7590785225745
107	8.08462457452185	22.7426873870784	27.1914913465304	8.18869995861584	17.8071856682075	19.4589056210782	25.1228894561044	26.8257219170943	26.1477361146553	16.732982009506	20.8525297401404	7.68663569561464	16.8152756573234	14.0163940449521	14.6050968475139	10.4934873864486	14.219352590031	14.6595088010499	7.528820724089	10.5555090192035	5.02094194628554	14.8829751083111	20.6190716998275	23.8661858725352	23.4482395408106	4.40277301184213	11.7526244711033	9.78492279826548	12.8339836257523	11.1599114552761	23.2937963254726	22.0398330589296	11.5297932190078	14.4775153032808	15.6725914146626	9.86822974590032	10.860330629759	22.7502185280271	16.2911738107257	15.1939980668607	17.2801493149584	17.7276452069826	23.2056729506847	15.9900628903709	19.6796299186484	6.1498917429405	20.5387759103423	15.2789655685358	18.6243078496811
108	20.429005922714	33.0753456113117	37.7323343304419	19.0895911892971	7.887265525109	7.86228214511903	28.9630058454567	30.3303993135936	29.7985165983442	19.089441388101	20.5921842312431	13.8771442586998	7.51681329716214	15.0016962517184	3.25221406289757	6.48029968796329	12.1763078195406	11.1423879018362	20.8037629820748	5.78019259423427	20.2323597867834	24.2255267505425	34.0690208284762	35.1733885798166	35.6375532295573	16.5453772104261	15.8518252904625	6.5110290752617	24.9168925550369	24.2804579017546	34.7159146317242	31.5238858881782	16.9902476254612	23.5397969034401	28.2012924477717	25.7320298135703	23.4082163645943	37.1581837410263	21.6297544728789	28.2053800743341	31.7181639647675	26.7245926025661	31.040885948502	28.2165054250657	29.1578534682826	21.2094751800344	28.6479544759436	20.7093978310443	27.3410875559862
109	11.5841507138768	20.3748938881504	32.5969160835523	17.7714771572849	14.2744352470965	10.906966426176	25.8501677455817	27.2435924070825	27.2504574256744	20.6152612312238	14.6914075655768	9.52990963630478	8.01539412931041	2.47347494314284	14.6621122248669	11.6587515267321	18.7523554837548	18.5853643436409	14.1228396921345	10.1100624136278	16.3470155855297	12.1479345484704	25.9829242655917	22.7523503343819	29.3037981101952	12.9707318516247	10.1324183588891	11.2778141526268	19.439387012461	18.8726224512536	22.4063877407953	18.6573206862566	17.4294356463693	14.7128718679338	17.3716527173254	19.614164946202	16.2403248978445	27.1371098398984	14.4212780088281	18.9976281251106	24.9680692030388	15.098916555335	18.2963589851724	18.559290796636	18.1482332899077	15.2460143895536	16.0195243936779	13.3337233753185	15.1220816291398
110	19.3859041080518	31.9507113188766	37.9492957183107	18.7384924906371	6.08796224427934	7.91883858307772	30.0495920819308	31.4868745194997	30.9406141996393	20.0650553599633	21.6609793430905	13.5982298077965	7.3899706757232	14.6754468236292	2.36761721528382	4.50733392800283	13.0378511210294	12.1107613914766	20.032837186948	4.50937690558683	19.2305203352492	23.436573181445	33.5610280636586	34.0550893176184	33.378896345542	15.8174754577049	16.10549786423	5.86620772776759	24.6249581533146	23.7882906409229	33.5211819251744	30.3837758495312	17.351673561128	21.580357545037	27.2241765664405	24.5050747193976	21.4673447598801	36.1001032077069	19.513010930818	27.5198519894851	29.7551362431678	25.1727002283741	29.7278651050728	27.6299375160022	28.8690444713461	20.1443548544046	27.3262815148229	18.6284825144738	25.9291787913856
111	19.3506535856565	29.7630482812664	39.4152087747223	21.5236932973413	5.81943469208366	2.73653502532748	30.9986617333205	32.356186950519	32.0867133652093	22.7623434494185	20.4154554246902	14.564830385226	2.56433840775949	11.9636396010202	8.02111419779166	8.0181970699406	17.2536302258772	16.43642371017	20.9639170423194	7.24245377638641	21.2820942491525	21.8137702780726	34.1886189778975	32.1815028570189	33.5296941565112	17.6650556299863	16.2373850819557	9.3007603910281	26.0473206456634	25.3228183524102	31.683240775542	27.9420724427029	20.1601010395337	20.2269343947193	26.4580182316227	25.8945357110572	21.5369122508063	35.9153779019528	17.6477534457537	27.5697666227635	30.3955150596077	22.9471767067031	26.7235733208335	27.4114191759058	27.6765454611876	21.4183488955825	24.5613170992011	16.8023138427675	23.4901976422615
112	14.0633157287088	23.9539896489759	23.1897504466912	14.338467179064	23.4599115783263	19.2908805696829	13.5363468909104	14.8253295505711	14.9569507801767	12.0813749454872	4.39996015259579	9.06356148810647	16.5686086027167	10.5992594041275	19.6968748058411	18.1136256937185	15.8165991507231	16.242714351135	13.2062591634571	15.9659929567265	16.3412132615569	14.3988174150014	21.0088709213464	25.3105672895591	36.8138623415879	12.7979601946117	4.84342505447478	15.0745872023899	13.817320238726	14.6982437209681	25.5033751286906	23.1843216256585	11.5990828510841	24.0615376966793	18.1930916877605	20.1467470693694	23.2963068548486	26.3824096654872	25.6136496044089	16.4648157149012	30.1968506529721	23.0063023469292	25.2951848334896	15.6070673281653	14.3041491867145	15.8952232902482	23.1127617148981	24.4540417959152	22.4409245810378
113	18.5614514224776	20.5047794696099	35.1142957250734	24.5509331255518	31.5267053878245	34.4681724435468	39.7831994078085	41.3770478432657	40.9229638321634	34.6251747131451	36.3549042184947	25.4801763298037	32.1849364655637	27.5730307380276	31.8270539385229	27.241012793576	33.3787363940042	33.8681162582948	20.101505376378	28.0261135530617	18.909411178168	21.5387321283618	23.984705637644	20.275288911572	6.71082826306812	22.0873154879135	28.3850758719553	28.2476069124807	24.1718873557287	22.2132464456022	19.1837019587452	20.799528088659	29.5322645322134	14.3868816924618	18.1261446148819	14.5291021554198	10.9538580799553	18.3166931263282	18.2761309518508	20.5149494366302	2.4052728787731	17.0041001663848	21.4604114612191	21.8279630347749	26.3334786372331	17.6323042900631	20.1568682909114	18.3426428174582	18.4385925743072
114	20.4176850174403	31.0917917129448	41.0470598686749	21.5831999841445	15.6780049631872	21.8581585279447	39.1447997258441	40.8317855146039	40.0688835497478	29.0273906273679	33.2891228779127	20.6360572780481	20.8952952142236	23.3120185197095	16.5305554066542	13.6705335720434	22.7561075000826	22.5192150070338	21.5484171723351	15.7858538596206	18.5748622185655	25.9825622128891	33.5786456299352	32.5631981181475	20.6894685278636	18.7926884385586	24.8161082824815	16.5240780215212	27.0379636841349	25.1470628064072	31.5733862151049	29.973504364648	24.2813824792184	16.7102616392623	26.8312117795976	20.8818171230063	14.8388923698517	32.9229464074922	15.1479136372169	28.1098377980263	19.5882892189377	23.0551913115793	28.946436577141	29.0528978442559	32.6480864825582	19.4319014982142	26.7449774089787	14.9452062533605	24.7654086199702
115	23.0934677086697	36.7406118888339	39.8223895765983	19.4286822285848	14.295819039198	20.1447855052623	35.6106526869707	37.1985576585231	36.2145026569464	23.833202229765	31.1181181503034	19.4423265534312	19.5465541133907	24.1513850465237	11.0609860330404	11.078319263763	15.8233778003168	15.3242679616889	22.7371885452876	13.0952476099852	19.37709230225	29.2738641723	35.37512488919	38.2276626196297	30.3140178936041	18.3482185661243	23.3234518215882	12.8613494074964	26.7750996093399	25.3378188541858	37.4693313880442	35.6251772188853	20.2561405386447	24.0972094644296	30.8104997767769	23.9825450093807	21.7507888547532	37.5308694592827	22.6607516690619	30.548717773742	27.3041498811041	29.552321091232	35.3037647305145	31.3468439024158	34.6733476015141	21.3701972997443	32.801932707446	22.0652831797593	30.8912546620294
116	5.43419488232364	20.4428254269525	23.5893730977745	6.94048426804518	19.8001181170214	19.4059642330602	20.5239848972511	22.2009477586513	21.7055747658494	13.9994899158424	15.9932653437727	3.98346802886554	16.4060751045366	11.101373566167	16.314406305283	12.6323044666552	14.0770781321435	14.6819007299206	3.94960623223499	11.6651118735664	5.31850370835316	11.3703576406978	17.4510262630212	21.5511100108586	26.3838379183176	2.09672812198377	7.01664892452408	10.7061589519908	9.21396357046962	8.12075790745716	21.2330539770254	19.8237762604849	9.22615110839434	15.8450797055417	12.8868213917513	9.96368705351511	13.0975929109729	20.7807679334958	18.1977740704057	11.713204597674	19.5812107104266	17.1150613326802	21.705003671455	12.0965584082731	15.03666400052	5.11040726543331	19.0609147676423	17.0755728878387	17.4570121150906
117	1.78847676120175	16.0314627637781	23.9199419623095	10.5276857113587	22.3380729550628	22.2852394518671	23.4523871589557	25.0792186822069	24.739634613365	18.7218338876056	18.9517914530103	8.79058903810782	19.2906212347367	12.5709843065946	20.252094827042	15.9605724722173	19.2268842804467	19.8267154809315	3.46834818991207	15.3597314268858	5.99641760477345	8.44367032165091	15.164985656032	16.9322273266893	22.2446859818892	6.54879679017579	10.9132548240854	14.9515256736982	9.85890793765363	8.32538676220387	16.4959245741841	15.6384912057221	14.0244574243552	12.5196984506851	8.43092522351187	6.69223196651647	9.42541124120988	16.3136637116477	16.1265908460972	8.62074389236975	15.1945550208265	13.1248209877989	17.827929658056	9.30629190235222	13.0958449994451	3.21852191462472	15.2491050664385	15.1293623274862	13.5228987094872
118	14.8369043893692	25.1874751808207	15.4593192953773	10.1832005511744	32.3066448571602	32.9243306306506	21.3641011324111	22.8525250718722	21.9820973319623	17.8629247750363	25.0089395696801	16.9006943543848	30.0147442029199	24.2976920768236	27.7206975909463	24.5315433381728	21.267860792707	22.4178695720573	11.126787393613	24.1316895534411	9.83827725879526	19.4921250359559	11.0762370428779	24.575423787042	28.2974638693106	13.0287949336673	18.1528215110409	22.5639537138386	7.61002466580564	6.80196945121699	24.449868804235	25.8496340658472	14.5681948581203	24.4952665895387	16.2729902487421	8.90288956215006	19.5894635073723	17.0981922722498	28.3974369260237	12.024633528326	19.9558321588988	25.2320338459552	29.3466970803602	13.3691142520863	18.7170663982351	10.6683816522136	27.1055115881677	27.5173309548921	25.5358802945938
119	17.3593392977358	30.0552515528073	35.7371113337901	16.9296890457941	7.76621868983603	7.90122860284922	27.8080965920411	29.2561598474538	28.7528320259382	18.2219498768048	19.3053733146323	11.26578001579	6.44901156701625	12.5130319015072	3.83998879938386	4.02403845951832	11.9466403032603	11.1625401689761	17.9470506874963	2.76704545734921	17.5032798150665	21.2776048000183	31.3658276108036	32.118786325237	32.8151582891604	13.8473985501784	13.6326251703162	4.12289355672093	22.460687975316	21.7106246173276	31.6403808567426	28.5392220437535	15.4348329246718	20.5575561837559	25.1484707627668	22.8137345974563	20.3450499196389	34.1092497509441	18.9754019137549	25.3223045707442	28.7229577847438	23.704869378271	28.155789202998	25.3691788954809	26.4817810498378	18.2897492363028	25.7132616105482	17.9984406298317	24.3443625630362
120	37.0718533623372	46.6226798566822	33.7968296922952	30.4368158019017	48.0772110215288	51.5634500378174	42.3421421355835	43.5530235122063	42.2385614708048	36.6133825641353	48.3342893292199	38.3830944573075	49.2995166415595	46.5438378683257	43.2150009203097	41.0490152526253	37.0574233925203	38.0217251566511	34.0618711277634	41.7783866123554	30.4357138529979	42.7741865067872	33.2445678827261	45.5816272050801	38.038793566429	33.9510863008961	40.8472964704047	40.1484366302818	31.954989551234	30.9981076837847	45.1616544188571	47.445610330117	34.2020963757171	42.3247877371568	38.8821525959598	29.3679521203511	36.62356230744	36.316329447533	45.4181202073362	35.7781604201395	32.692249592212	45.2918753140844	50.210497254452	37.3425431748025	43.0016049560395	32.2788739125685	48.1310865863578	44.9005555234341	46.2553924720498
121	16.5013301048143	28.6881301647177	20.6565437899836	9.62121171262418	30.1317747809839	31.9718968424088	24.7426658889891	26.3049431678009	25.2110478577212	18.1260086522531	27.5721221228278	17.3118987771912	29.3332733978364	25.472355290391	25.247607787799	22.3600044440016	19.1873822760649	20.25282914244	13.0424624151629	22.4538041992181	9.53856305053531	22.5291093538856	17.056199709437	28.4217321775066	27.4285511681913	12.9035617503354	19.6781458682724	20.7990360869197	11.7226777317006	10.3941962593676	28.0716935246524	29.0370638213435	14.3475316794313	24.6023345444651	19.9758567712861	10.3611941955642	19.2585749629218	21.7002284558356	27.8108060627946	16.6573446128724	19.7407415379724	26.8644771185439	31.8027219892567	18.0656234103863	23.4394160483827	11.6452374284435	29.3937320481786	26.9804640796529	27.5608662703526
122	34.0649889199773	42.9896096502187	39.3564406873089	30.0941710945938	42.2934446825649	47.0508699289565	46.097866773413	47.5918646995971	46.3956055192639	38.4232431600816	48.4724474795607	36.4149024338382	45.0963129769163	43.3500568545056	39.1386257793711	36.5212002233769	36.4705682321746	37.1509335666268	32.3011608609146	37.8156921677209	28.1986182241364	40.0562424749549	34.8193384076724	42.3566525124189	28.7606764322216	31.8549916969667	39.8091037509123	36.7950852909152	32.7873351928572	31.1415727729281	41.612793899452	43.4770811435415	34.6230658957796	35.6479522538283	36.5074985697042	26.7629272925454	30.332214008483	35.0680705143267	38.0550722892849	35.0505280320378	25.680616058874	39.7834569978673	45.126401068046	36.7343637331376	42.564945168258	29.7568355136858	43.1670299351123	37.8094043036829	41.1587117755181
123	29.0853443061242	37.7326206781574	39.2796438937614	27.0248273737826	36.0801817497419	41.1411923029792	44.4980101879447	46.1092513750811	45.0414274670696	36.2213546809414	44.662282524608	31.9428474108204	39.3032191590562	37.895542971717	33.9723696591761	30.9792093066051	33.3077196610025	33.8315367514113	28.1341129888559	32.4565467497165	24.0745375112263	35.0296961597872	32.8037829087475	37.4648964245585	21.7705846365747	27.5593821512575	35.6723233198404	31.8268269150395	30.1381249232453	28.2084588574256	36.5762418066137	37.9484694677949	31.7643177428354	28.7897906311196	31.9823852656983	22.6451847676356	23.8300208014521	31.8470906209363	30.8172885179359	31.486862610949	19.5675481302217	33.4513384303651	38.9675193147912	33.1296836318469	38.7615663557109	25.3301660466508	37.0420995205448	30.6789872964551	34.9967391532035
124	36.625428182467	47.2345828889907	38.8627709254558	30.276181195139	43.7954594924638	48.3538764593433	45.0190567543102	46.4077811520716	45.0497764139146	37.031885611921	48.8899960649053	37.4511739573865	46.4724683258196	45.3107615502083	39.5129764666138	37.6334954353653	35.2506968774824	35.9716669324181	34.1485592067501	38.8075970125484	29.8510918986336	42.9865406667659	36.7227844493011	46.6718935039591	35.2696872119688	33.0793747109791	40.626900881164	37.4276518446551	33.6527590758079	32.2998272860857	46.0428358745825	47.6756315285075	34.0431999620287	40.0178748040439	39.8094485066216	29.6003700077536	34.5391002767374	38.8967207311947	42.2356486075866	37.4919807207385	31.2398432705873	44.1368362196711	49.6155114084088	39.1011468607216	44.8292146054158	31.9508742765348	47.4398550361366	41.8301811770692	45.4038648689219
125	30.1681018212653	38.5404614892475	39.9440432614949	28.1354420294627	37.3335186488699	42.4057774135481	45.475171350593	47.0765128760871	46.0057972260227	37.3233781340734	45.8050404067808	33.1352345014865	40.5642873106906	39.0821335209407	35.247783396511	32.2548170524768	34.5097346706607	35.0449788790475	29.2065442937522	33.728904619579	25.1868574031242	36.0402048991294	33.5008994261824	38.2043433266032	22.2795541306496	28.7267076757733	36.8351877279606	33.0957035497952	31.0980819665662	29.1843159776163	37.3176180086366	38.8039246884999	32.8992498957686	29.8028595655331	32.8691278908975	23.595831161004	24.8621658209006	32.4228674463772	31.8787875447315	32.3656037936376	20.2721075916478	34.395777890706	39.8503553771762	34.020225364671	39.6808660000703	26.4071322887347	37.9659368363443	31.7608799666774	35.9359695785888
126	28.9025456201083	40.1167289432307	24.5454951692977	20.5627440379001	40.5065792914664	42.9374552642759	31.3814243313054	32.6040014613375	31.239173680644	25.6574830549503	37.8447641160554	28.9121828899523	40.54244143209	37.5446075448026	34.8257129670598	32.8888189457845	27.1231844646651	28.2147474655264	25.2720443277955	33.1921313701646	21.9173419203464	34.639341884015	25.3939104645478	39.3762352881967	36.2241726338341	24.8557293852922	30.910943938077	31.2823518222886	22.2989660349282	21.6657775105971	39.0997656113095	40.7639911929093	23.7244555202135	36.4682417298022	31.5012839121416	22.1813737644673	30.8874229769754	30.6942418432259	39.5507648359375	27.6402154530404	29.304327393948	38.9493547037885	43.7927764622516	29.0222073030887	34.3020705796786	24.0698520885026	41.4937489432734	38.8084179043783	39.6779036737067
127	22.079625447866	35.1189920202715	23.0067826694087	12.6448002382494	32.1481934027483	34.3887420898517	26.1747999025864	27.6145293566607	26.257236244295	18.3089434785058	30.5821948103918	20.8626739482997	32.0432143550319	29.6788515546036	26.285571395048	24.4364602160249	18.7468014424102	19.8156542070307	18.4276971584208	24.665925706585	14.7093420647303	28.3183736340897	22.4984212118889	34.9401398829461	32.66622475117	16.998755448815	23.1683621707916	22.7028015570994	16.4685643316843	15.633151596946	34.6105395011985	35.3679597866273	15.7297362242311	30.0955968125868	26.3039245841597	16.8455323637509	24.8320098767739	28.0801149439465	32.6780042374019	22.7014345097952	25.5400469444472	32.8808676618574	37.9841395140098	23.9645123803141	28.9684191698623	17.3347968422921	35.4943395477008	31.8352414761222	33.6316339853359
128	21.4743340330912	34.6231781183849	18.7272299279407	10.8165318850232	32.3981183861255	33.3669531064538	20.514836157482	21.8702826790616	20.4457941038418	13.6130431860404	26.5200086425615	19.0237584646519	30.9075074544671	27.9734301021208	25.9483747376676	24.4648437175373	16.4834118868201	17.724466964555	17.3395092162757	24.1352394999874	14.7878543979356	27.0179242204919	20.6178844740866	34.4922680621288	36.0866251457549	16.0324024450765	20.3263770645135	21.9390872387902	13.7917558312671	13.729752805502	34.3595458002893	34.8705153900007	12.3428573192566	31.3371632979299	25.5521734821038	17.7147491819794	26.5388221257055	27.9317755400544	33.9888136825041	21.2399834913822	28.4085092838031	33.2410008024203	37.8457982051273	22.1826507637857	26.4472647830574	17.2384717428914	35.346706386646	33.012777204421	33.6781456393337
129	19.1830335288799	33.4649902992114	25.6144440155035	9.59391772495676	26.2522941922607	28.7959804768824	25.7267303486197	27.2932145342672	26.0045783902602	15.754235727182	27.6213211156608	16.7392301133973	26.6234444997242	25.452368226291	20.3465301007429	18.6637606745544	13.8405393722432	14.7485955494552	15.9923699686551	19.0434456456689	11.8499691087105	25.8632479160444	23.7761160461929	33.7965488032394	30.8889777911844	13.1886449789062	19.6473592299335	17.1100637892489	15.896189584634	14.7919892269268	33.3682993700483	33.323915791284	12.3659671399849	26.5526826946349	24.9581339761293	15.755054632779	21.7233138981888	28.7322076357229	28.4117584095559	22.0762000535171	24.2602613373619	29.9351167181314	35.3284320103886	23.2071339815584	27.8232229614287	14.8338164689431	32.7211365761191	27.5360319856479	30.8006538732671
130	20.8758734325654	34.6128315692148	25.2688162409997	11.4911843136637	28.97398497366	31.6147392058626	26.8319132025492	28.3514421791328	27.0210789739822	17.6173965043708	29.7423024468655	19.1323933785012	29.4088113143946	27.8635740528054	23.1772373305601	21.4269267536408	16.4771779605756	17.4253012346295	17.5465867732582	21.8418840655718	13.4092052276468	27.4704710272154	23.8077759049722	34.7165977878398	31.3347567199913	15.3390585834037	21.890237867275	19.9378266955304	16.7962556308934	15.7230266918606	34.299835963873	34.6396827572666	14.5348237121483	28.1990705229868	26.0016205690912	16.4015151835073	23.0936504024376	28.8164928298425	30.3389288624424	22.8945967974973	24.6116877748441	31.4928675421575	36.8480533665668	24.1288951146748	29.0188506163052	16.2664602359623	34.2916755342055	29.5039868635527	32.3633471310891
131	26.3432137844827	38.2473679461667	16.5597488555512	16.324539396176	38.4569800892738	38.949759222022	20.6757673161417	21.6812899302977	20.2135694166817	16.9678922337924	29.5923062278663	24.220407739311	36.4480855518495	32.9077677527086	31.8309847832101	30.5308179436112	21.5869992466382	22.8494619153293	22.0697338439499	30.0323992104795	20.2175766740887	31.1319201695379	21.8412551386242	37.7602714391684	40.9206954438232	21.5423109060568	24.7616481730832	27.7921127863243	17.1055571424721	17.5927489367623	37.7845255083328	38.764891448785	17.1687252617553	36.7659060648516	29.1895043160903	22.1958027541765	31.9310042838988	30.1185045209957	39.7608553922624	24.316855100472	32.9779852211226	38.0573829059146	42.2215783550907	25.148604124499	29.0956356082888	22.2855977019371	39.8448192189631	38.7786329392582	38.314299252835
132	19.9458631548401	33.3194490704974	21.6060246990493	10.0592821181069	30.3595854026019	32.2047877219686	23.8395656567741	25.3246692026593	23.9973489898539	15.8083439803494	27.8973942090604	18.3486481720038	29.7911993242406	27.2288663890585	24.4090562863751	22.5115177786513	16.5860641928468	17.7042048668737	16.1741707331239	22.5671379493621	12.646645835817	26.1214239638221	20.9653651764277	33.2564424294301	32.2736025364979	14.6279961103858	20.5329439621342	20.5541897798318	14.1735397061645	13.4046712036838	32.9616418844932	33.4973605652883	13.0870471565057	28.5486286886526	24.4282146221041	15.3701479050371	23.4702347419072	26.8708822505098	31.1160957449391	20.7546924523437	24.9399761940164	31.1164801260374	36.130619730159	21.9286367563203	26.7373900535798	15.3234724439205	33.609499421387	30.2186201927456	31.7882834030786
133	24.0521618870368	37.6721656790668	20.6502683957324	12.7948052737479	32.8055169083643	33.6580294906849	20.5133711591953	21.7465869949157	20.206647318972	12.8755595113161	27.0212896834334	20.3802311213243	31.3998342772069	29.3508201732976	25.8588508352041	25.0836718339079	15.5305240834664	16.7286373887704	19.9731814682155	24.7022904667646	17.512654700065	29.558079045818	23.8954863655272	37.6962277127292	39.3163373649317	18.0168874407548	21.4789239645449	22.3829719276222	16.5490259870705	16.6937841446613	37.5838281418695	37.7933247267361	12.828677033058	33.9570701811412	28.6433460823462	21.1283992865786	29.3767955174315	31.5449764888348	36.215106591986	24.3409128247338	31.8242548150565	36.0120435570268	40.6293571976684	25.1385213014019	28.960688751291	20.0887022915611	38.0825079032504	35.2094469330003	36.4349264266054
134	19.2331462531111	32.392268572107	23.016869854309	10.4675237019869	29.7361190032263	32.0301172633769	25.7595284940993	27.2947847616419	26.036119615031	17.6162264219105	28.9028405498003	18.4480530737665	29.6244161187775	27.0804134092958	24.2454579379744	22.0112493645345	17.591960600623	18.6232112020499	15.7689055804033	22.2802577014283	11.8136802464552	25.6267872122119	20.991472209063	32.3222535319595	29.8965661605331	14.3436718442329	21.0320700739691	20.4401269615506	14.6216974130603	13.4926948881942	31.9403866464289	32.5667962414318	14.2675503588572	26.9774639905201	23.6940342161332	14.0472517722649	21.7220496712815	25.9769472048727	29.5833909312357	20.4274978162778	22.7449826654053	29.8500443813747	35.0381165128139	21.7294711681966	26.8219904776855	14.4585197892383	32.5378612616243	28.7455074959275	30.6460638389984
135	26.1264380244921	39.9338937133579	26.6926752485282	15.7464672920199	32.8151738136385	35.3776492506027	28.1362251717293	29.477583965011	27.9872622573216	19.1046087711533	32.8209782732476	23.4703097739092	33.3588304218991	32.4179257108552	26.387351417782	25.4752058771282	18.3621371622383	19.3007937874166	22.5438859243165	25.8275527947659	18.7307148097991	32.5385604723535	27.600546889079	39.9541051588869	36.7409513997433	20.1851590351446	25.7933450851662	23.7455685253105	20.7794798099912	20.121690192333	39.608784766076	40.0111651924889	17.4467126088899	33.8469898667966	31.1364253145195	21.7979821084753	28.8020590280425	33.5142797795168	35.8090432367706	27.57626324975	30.1237133016207	37.0901069546972	42.3599763362851	28.7245377384656	33.3891384486772	21.6022129224268	39.7918659480042	34.9600663843335	37.9012686332982
136	36.6224828068884	46.4222766701321	32.451717823453	29.5869606511632	47.7867344944927	51.0706117802759	40.9323863691987	42.1097117580066	40.7783377823157	35.3832336957526	47.3031313003012	37.6706195810304	48.7817355670778	45.96808417559	42.6985840887736	40.6221301987474	36.1096916691393	37.1029353466502	33.4558237209289	41.2667309378854	29.9002080034964	42.3041613367335	32.4867287164522	45.3903832410902	38.7482330210576	33.3139169825383	40.0044193230881	39.5606811470413	31.0536902079442	30.1977433341132	45.0118998084529	47.2454540959268	33.178428921461	42.3880529812976	38.4914487254299	29.0332470627213	36.6779819932961	36.0547589746764	45.5088486712761	35.1768279577437	33.0817295740125	45.2325802313859	50.1161836388827	36.7047954904779	42.2874322601482	31.8017063479324	48.0005844301452	44.946681657861	46.141015888524
137	16.9632280867679	30.052315576052	18.9014151243771	7.47558023240455	29.5840427773355	30.798889400183	21.2719770642132	22.8133461883939	21.605166071258	14.230144036933	25.0552929182812	15.8808906132589	28.1815459989558	24.606315637258	23.9119141534928	21.5959298246334	16.2004927770471	17.3801214098522	12.9869484256894	21.3822525354012	10.0196192773973	22.8206820336577	17.5226319311068	29.9586944496896	31.0084842217543	12.1203337082463	17.7529131955278	19.4298413132216	10.5066414516014	9.7830104271861	29.7296196664478	30.2833329084466	11.1207517268869	26.4048125410919	21.0630153084147	12.6088092356003	21.4716045291251	23.7199061173953	29.3031059852797	17.1842717573084	23.2681131843761	28.3844975334562	33.1383891417358	18.314414419808	23.0865343950817	12.4351871086418	30.6483493727405	28.3624737704512	28.9108830148745
138	17.2758921499463	31.1113853857192	22.2078718343108	7.53880125509763	27.4619273809542	29.3180271224902	23.3307096576643	24.9088658389801	23.6725651664376	14.6339446576301	25.9106772380369	15.581281755723	26.8788823533271	24.3911420112737	21.7282737054168	19.5858413578962	14.6585888150528	15.7286670943136	13.6791670622881	19.6513801469812	9.90147925288232	23.6659022480276	20.2805624640416	31.2522818917542	30.2770632981986	11.7501495108904	18.0852394624728	17.7081865639701	12.6938083724034	11.66561609846	30.9090037946483	31.142090772349	11.1096897386627	25.7294557614123	22.3461525843018	13.3339781152474	20.7926011873508	25.6893674858332	28.1580083957235	19.0455325650168	23.0236700923157	28.4361502258277	33.5545403344795	20.1941958628306	24.9331629010023	12.729842038032	30.9922831736619	27.2435212963471	29.1460840109807
139	16.1223021485515	29.2487839659243	22.5668051146947	8.51446763851698	27.8396502630647	29.9849308055281	25.0835506334315	26.6903553773842	25.5624601695454	17.1780750332805	27.0446949841193	16.0718157450437	27.4636242976764	24.4082448307919	22.8286477284655	20.0968168319125	17.1075752983003	18.1041017235075	12.8267586971312	20.320971419732	8.74087535060566	22.5728572763738	18.992042082198	29.2543622690002	27.2892499420448	11.6939527218392	18.8257220478963	18.6414783748807	12.4857309950958	11.0503990342457	28.8409371561817	29.3822679596689	13.1338488584824	23.8327837407684	20.6455641252385	10.9204413147577	18.5897685057885	23.3978118052534	26.605633997699	17.6844935316906	19.9604948073976	26.6030288709345	31.7974630096827	19.0193037389256	24.1893882141102	11.3090530280681	29.3001297293595	25.7611718709871	27.4019654596028
140	21.6213371270328	36.1433012345901	25.9022953616395	11.0324731493444	27.3613648052485	29.6316698954052	25.0788389280543	26.5546720268682	25.1588301421166	14.7135068214975	27.9020920230739	18.0850153839699	27.5963643174973	26.9618023777831	20.828653996771	19.8858059778365	12.9101517527037	13.8500641023831	18.2329392248811	20.1203221350364	14.4903458833626	28.1054817692639	25.6457965182955	36.5074745952458	34.3398879211829	15.152960155377	20.5954359475456	17.9967979219955	17.4281315428545	16.6825378656498	36.1453561848987	35.9746432089236	12.3885880466917	29.5031676615319	27.5086576424662	18.7538237984133	24.8752318659816	31.3958418538758	31.145296682507	24.301583688942	27.7117717016499	32.7609134643109	38.0412253456609	25.3072603968038	29.5975504355155	17.4833875069181	35.4088894588998	30.2308715289441	33.5436203003828
141	24.2428303740072	37.7885514729842	24.7604953584065	14.0685518741308	32.4023914200653	34.7617582652136	26.8323447154275	28.2149607808963	26.7694735890898	18.2586066434034	31.5037490758983	22.0728785858862	32.5902301926886	31.0231001204494	26.1440802091729	24.8477031617689	18.1345592700328	19.152608776425	20.5884128585969	25.1172074565809	16.8433524662328	30.5709538822472	25.2465632171052	37.7319717482499	35.1216550661707	18.5764202912773	24.3515862280767	23.0547190323926	18.6612938582231	17.9703926772712	37.4037043466706	37.9346150753103	16.263602978232	32.2171291688134	28.9546873235827	19.6282571700016	27.0941932194697	31.134909113695	34.4422946407352	25.3315445042425	28.2476202366603	35.2320116186526	40.4153164208103	26.5100391556411	31.278191626798	19.6360483835946	37.874077469037	33.5850363711619	36.0023548856663
142	23.3109696722501	35.6679541421889	16.8553285441238	13.1843408218443	35.3857208816568	36.0844401500715	20.2623702074816	21.4764788196069	20.0444186465448	15.195975894303	27.7516640810592	21.2975345392439	33.5580394997577	30.0841641397317	28.9414536062712	27.4233542295277	19.1752018186917	20.4414837389558	19.0764387664986	26.9963909676072	16.9546568151816	28.4217431452947	20.2243420214317	35.3103304237022	37.8501109223913	18.3831802078277	22.1849934885593	24.8019586086905	14.6209696268646	14.8523591760156	35.2620911034285	36.0905682368636	14.5623492282696	33.5116343988086	26.5759253887562	19.1694111527132	28.6621593406731	28.0636860567404	36.4401257277057	21.9208577782618	29.9682710999981	35.0193228642064	39.3681880256315	22.8326864880479	27.0253907770402	19.1349509911705	36.9460656164187	35.4654859322815	35.3530279686967
143	14.1809543450969	26.8070999476784	19.6443635407862	7.26236395371182	28.5063015313067	29.9032152852578	22.7400121768795	24.3453024189171	23.3208402769035	16.222541228337	24.9736630392673	14.8273295145008	27.1823902439186	22.9785319815326	23.6549543149273	20.660074223935	17.6197451395912	18.6946174153651	10.5328790962792	20.5577322584006	7.27394010775019	20.1727262823576	15.6372592087258	26.6819413614909	27.2475513943804	10.4889172936791	17.0704334164542	18.9066163108947	9.31546526487492	7.91702152782428	26.3696046007909	27.0727132158161	12.2058187871098	23.0522779509797	17.9689597300078	8.84066719248638	17.9485381268222	20.5864432919224	26.2705176852859	14.5733410325895	19.3958493307797	25.0277221259928	29.86692906485	15.8937918124394	21.1023833991916	9.39928289990548	27.4178983075441	25.3795396696884	25.6295960327669
144	24.1783825554995	37.8788397346731	20.5679379558589	12.8512258518406	32.4600783474245	32.973961500202	19.196866732238	20.3930565933493	18.8302998616172	11.4598445596646	25.8648910405437	19.9616645265852	30.7513972816558	28.8233359939699	25.3658532824431	24.8199968159055	14.6059033143112	15.807529386989	20.1153959404048	24.2979714437832	17.9599305559116	29.4866478269982	24.2920812073321	37.9896120013144	40.380099497085	18.0200103131474	20.7857799257288	21.9401416055855	16.6210690933542	16.9419050347998	37.9138171924368	37.940243992504	12.0832124163998	34.342937068039	28.9017688821016	21.8886336757308	29.9710795983534	32.1943437502767	36.4854470653464	24.5721124408649	32.866882440079	36.2559383061662	40.7600853617545	25.2512993150202	28.7447549351878	20.4780072580923	38.2076189162982	35.4495532615921	36.6129521207407
145	13.0376609025801	26.4556207054499	21.5517619150849	6.10389055838644	26.1208906941149	27.7602526217457	23.2936651754816	24.9477177187772	23.9425455933076	15.7516036159477	24.3003390293608	13.2481388367138	25.101835305506	21.4313690038016	21.3662558838222	18.30939938579	16.0537846614944	17.0423267756513	9.66293066313397	18.3132905205578	5.67695047783962	19.4615045253096	17.0604661082344	26.5898031779173	26.3011217958678	8.7725784447922	15.9564646919586	16.7143678382009	9.9093320011417	8.29382419268955	26.2017316947159	26.5188943569283	11.2652040385459	21.4707721281127	17.8061333181696	8.56132113179449	16.4493725699288	21.4181266338854	24.3749905039786	14.9369519189591	18.7400321426547	23.8835826271878	28.9664610808974	16.2031952201057	21.243266449696	8.26244164404567	26.4448386901738	23.4735259138185	24.5898706017283
146	12.2671777930726	24.8087294419938	22.1154245026287	8.07738115433659	26.6931364416739	28.4974899345934	24.8867742798192	26.5384950228048	25.6311594504772	18.0733443728409	25.3840397604466	14.1367054077973	25.7950570454736	21.6278610778777	22.6008302594711	19.132426391348	18.3306881260933	19.2544930679084	9.37126556333668	19.2449767901618	5.47977330966877	18.597694608942	16.1731025384012	24.8216260385965	23.8884228177953	9.4740796787686	16.9257348632966	17.9061026398348	10.3322919838469	8.42619146566742	24.3711001509394	24.9683373078557	13.4374393434106	19.9297355707294	16.3602506602739	6.42326903660764	14.6602697108655	19.464279382354	23.1861199839246	13.904097069188	16.1793341854708	22.3144343249328	27.4268009534706	15.3295020879565	20.6924355897537	7.39680231467514	24.9761802479576	22.3511637382499	23.0873544838278
147	19.9835712281545	29.6481789086998	24.5770077768058	16.2226898933756	34.0341892398286	36.7178769287469	31.1796158868657	32.698474784784	31.6882988965046	25.2757069908407	33.6950588878562	22.8987974273909	34.1441289034259	30.0976417803816	30.1635496500601	26.8414960856195	25.7074141966227	26.6615344374855	17.5073332134093	27.3305723839408	14.1208987514812	25.6233605891474	19.1855063148927	28.9679604087629	24.0869887930593	18.2299099089717	25.5603346003097	26.0449710418243	17.0616741900333	15.497225815207	28.4681582008074	30.2680674695013	21.2871126302116	25.4083327431267	21.8882441872998	12.0561104222958	19.7165600870531	21.2077413499121	28.9815688112082	19.4893289970959	16.9760106888946	27.9570501419071	32.9048865075827	21.1426503618406	26.9683829400672	15.3910557897866	30.7544849376386	28.3828323952734	28.8724607679951
148	22.8733692213858	31.8220867302198	23.9635894192192	18.6148011748565	37.5133697698417	40.0393525778129	32.0276558147596	33.4513517398775	32.4108624888979	26.9645068221751	35.8209230237678	25.7375114913517	37.4243656601064	33.0961219714183	33.3773300056536	30.19469095972	28.1266069870839	29.1529439133093	20.1554259323467	30.6007958452414	17.0969906384872	28.1572376335291	19.6778630430499	30.8676664874886	26.6852699901983	21.1436442396871	28.0874648001585	29.2019358008048	18.6995262960036	17.4211136490751	30.4555663695505	32.6381986339163	23.4343577606525	28.7122257006032	24.0569601897165	14.7943220973072	23.0544968925075	22.1398663401816	32.4547127888081	21.2464101225077	19.657097520706	30.8931109002835	35.5729004399119	22.8784115173378	28.6792433686521	18.3037711795643	33.509432678113	31.8593710825563	31.706666779585
149	14.7017752341941	26.4220362770507	22.0951148358917	10.1326879327172	29.0054626936206	31.058045925497	26.2010078594271	27.808295808292	26.8379435225387	19.677915607017	27.6946653719758	16.7493877695712	28.3953984931325	24.2870457878995	24.8209397680485	21.4798915211893	20.1515570774901	21.1163389481659	11.8009829371754	21.6980982779365	8.14439699645776	20.8013462533119	16.5813671460484	26.1902599103182	24.2834471874239	12.1094314981068	19.4199013122188	20.3129846944888	11.8482629878243	10.1121188025402	25.7439900039406	26.748559867434	15.3547641995954	21.8729787683246	18.0249709418998	7.88364739477765	16.4030272401049	19.8602205609482	25.2447895033269	15.369529263319	16.5835788275207	24.2809751854454	29.3379212794844	16.8878944403454	22.4551752419773	9.86433276086682	26.9656157894756	24.4707662637116	25.0800549771183
150	19.370499116819	31.1122105488456	23.5655160874144	12.959200913333	31.6644130587107	34.2360156831069	28.3565506813594	29.8928395538088	28.743826685809	21.3009422854045	31.2441874824513	20.445404925446	31.7424885512479	28.4829491006968	26.9575671064564	24.1507388588304	21.4645818863172	22.4530425048899	16.3011974534121	24.5649368274612	12.4122497100867	25.5568048233315	19.9472219901071	30.7616323440787	27.0153058786702	15.9239158040931	23.1377405215082	22.995407983746	15.481016940325	14.0707135022611	30.3173695784176	31.4919000005712	17.5725728951654	26.0825663968275	22.7334272795567	12.6217089329165	20.5106439050794	23.6887544420329	29.1531247328036	19.8074265873275	19.8503398553931	28.8953661525601	34.045807612711	21.3133641730701	26.8603091953943	14.4994722694214	31.6840590755639	28.4244850025486	29.7694326041237
151	11.6825425870766	24.1501787728829	19.6265676100231	6.89311046304886	27.4883115623986	28.6306257445705	22.4843467723421	24.1200158488248	23.241052540731	16.5259834229992	23.6313670302888	13.3409536448438	25.8141007900491	20.9894911418602	23.1395495435912	19.7734803032496	17.979060489246	18.9947395807174	8.16879596856443	19.5799481591784	5.24529017482452	17.6028422449887	14.1030441487741	24.0806936330045	25.5672624488431	8.91731727974716	15.5806117839261	18.1226721583777	7.84617513673825	6.06429375872368	23.7562376287662	24.3976021938797	12.1524099758408	20.7473456269899	15.3445870424242	6.33988754851037	15.7591090054195	18.476668238718	24.1806387129686	12.1987181628807	17.5745953795994	22.439216337176	27.208260281483	13.5524162567677	18.8441686829224	6.91089166635022	24.7712014579896	23.2826834396916	23.000766654549
152	17.2517810146916	25.4181912503841	23.0530668386713	15.9170072739969	33.6868677389779	35.8070365919239	30.0880660988151	31.606309652962	30.7866759370949	25.3968647769868	31.8501913044825	21.5826077830994	33.0739290843861	27.9435688026144	30.3881485075111	26.6171302904983	26.4903333138341	27.4433155918282	15.1883070963842	26.9038288421408	12.7291260401138	22.1902016281687	15.6978335674152	24.5733959053728	21.7549631481577	17.0437032094593	23.9509715156949	25.8171808958326	15.0485443420749	13.4148756346298	24.0971596384341	26.1904329610524	21.1958079418622	22.6856425145638	17.9179920483837	8.89168191512593	17.1584232551462	16.681188018226	26.7952609236786	15.8313372786486	13.9669324120346	24.4702630560837	29.0645944452405	17.5294481002409	23.4026037185535	13.1245411670589	27.0396006412891	26.2054422268257	25.2573496928344
153	13.5400776195684	24.89920112397	20.0685219879981	9.50092701067239	29.4801702081609	30.9894257633384	24.5091927589316	26.1014932000568	25.2027330972207	18.9253849651493	26.2248676404398	15.9781257868979	28.2062987817862	23.3702735941993	25.3126199651831	21.8805271568862	20.3074327098343	21.3232911031847	10.3938480618532	21.8647557611309	7.48412909192492	19.2564297833734	14.249970521217	24.573039118472	24.7622935426916	11.471996263472	18.2543124045153	20.4722418189688	9.79471075484202	8.105503186032	24.2119771808324	25.3218703486291	14.7177304914312	21.6413114695577	16.283289428908	6.63620134370929	16.3442030885859	18.0314814084386	25.2873956879848	13.2498112448968	16.7139544875052	23.4308972285035	28.2054003218468	14.7625964782273	20.3561722130922	8.79405172733276	25.8641105701954	24.4722649920215	24.0687292940934
154	27.7432730429292	39.5491054791042	16.9802319796074	17.7014670015631	39.7011270463883	40.165297088278	21.2276877735926	22.1463007659849	20.666764061867	17.8889463432457	30.5916097663911	25.5380140560049	37.6892082194812	34.2098565375589	32.9928724400452	31.8007080056016	22.5957653481827	23.8479094158731	23.4644445146993	31.2952008462388	21.6452891795583	32.4640871588469	22.8921137805734	39.0264185387785	42.2488126625798	22.9316597427819	25.9974423115326	29.03566920937	18.4070264418792	18.9507197637819	39.0691289112169	40.0904585986401	18.3656454199611	38.194475816302	30.506249599207	23.5870639689176	33.3536926981654	31.2630535704908	41.1849743647858	25.5859838064465	34.313395369903	39.4605369956435	43.5872516647241	26.3954655992116	30.2620530239029	23.707216549324	41.2204648621807	40.2017621502163	39.7031729916037
155	25.4343133308226	35.8468664600505	19.3382323679405	17.8226318951507	39.5528843434178	41.2070580085945	27.349719367483	28.5662446695131	27.3246868933912	23.175604981204	34.1162353896926	26.0648984912986	38.5790797631718	34.4190055517892	34.022294423107	31.6863436095022	26.0408864585387	27.2341295976451	21.6646305510232	31.684247641107	19.0346021108825	30.5779131260876	20.0846272380597	34.9545340641794	34.6499331011213	22.0861242763356	27.5915968579164	29.7930696867722	17.895728250787	17.4775205081862	34.7934440321335	36.6377351486603	21.2014371918855	33.9324942609212	27.1754256234235	18.7070414315226	28.4834718328831	25.9840266470567	37.464287378476	22.9737812769813	27.0448827634864	35.6105114468978	40.0377307971599	24.2986737668066	29.4751040273781	20.7923949272325	37.8157929208649	36.6683990697445	36.1329161520828
156	35.7947876065772	47.0738267515114	35.8580920881722	28.2874088422525	43.4570189547403	47.5184046391258	41.8268843726237	43.1395990304749	41.7260097738932	34.1294245437322	46.6784930916978	35.9415059082618	45.5605326153565	44.2526140756566	38.4903797514288	36.8584542116682	32.9788261226972	33.7824179215477	32.8807812277192	37.8209447646569	28.6873372767054	42.1614055642233	35.076840568127	46.5033725866253	37.3549072105	31.7045239053774	38.8230127889157	36.2114807273428	31.6416714933566	30.5165733630045	45.9765223633569	47.5368275220866	31.6450104747335	40.5643314622686	39.1247169011459	28.9296576503111	34.9952314361475	38.4175357950667	42.9022501748614	36.2595763118637	32.4212328430427	44.3696749246039	49.778720383797	37.7978125623663	43.3903105828367	30.9778102575912	47.5059909039897	42.3763721068637	45.5005609760381
157	21.0555685174409	33.9381432988114	28.0372012869205	13.9794241507014	29.1661286658098	32.6271530612765	30.764797019858	32.3398021221331	31.1048777058342	21.7598482506487	32.5724836943133	20.8470207192258	30.4715402627665	28.9310364576663	24.3590797730652	22.0592227092155	19.7901678983608	20.5830978956695	18.3731823339175	22.8650485297413	13.8456429620598	27.7976013331136	24.6780220906383	33.9748226526329	27.604558996685	16.5903496335343	24.1058337641923	21.3340927708584	18.7618990938881	17.2538327092194	33.4115816387975	33.995586788123	17.9647791521617	26.5023802919385	25.8360914763352	15.5873023799427	21.1342566071236	28.0593291265768	28.693343759174	23.4500788223886	21.4601775430895	30.3284270290567	35.9153745046537	24.8736002877218	30.1673509700992	16.3953284076044	33.4470842647994	28.0028074297561	31.4192963208995
158	33.053227648845	42.4259771964711	37.3512559378004	28.4726341774634	41.7174802105998	46.241357274097	44.1051978826799	45.5757479829276	44.3534529269606	36.5438486179806	46.9419000430965	35.1196612365653	44.223996707618	42.3521004466238	38.1835032499436	35.6432273105869	34.8891441410381	35.6185358950315	31.0330917005682	36.8392851250496	26.9163080182427	39.1134226384978	33.35684656409	41.7772834549439	29.4665782479803	30.5521572259111	38.4024292961236	35.6918205406919	31.1542500113556	29.588869038321	41.0855385225829	42.9347147217765	32.9082319513796	35.4469379716689	35.5836910867474	25.6792354451742	29.9987921809841	34.2169618017576	37.9623966050893	33.8137598885965	25.7147364656924	39.431939894443	44.7763524861167	35.4853793395922	41.3154969942657	28.5950382074823	42.7475705367916	37.6429691033673	40.7399181707841
159	24.5524708796773	37.7438728038089	33.8658742129265	17.9333236791592	27.9480151006189	32.5285090521251	35.190826680166	36.7742979079587	35.5031782966839	24.8537231910252	35.8443883490168	23.5559687486735	30.8410027499377	31.1385460988734	23.4969300207331	21.8375657472191	20.7623461004691	21.2448372444783	22.4691795158129	23.1347612845114	17.7862428373963	31.500148267472	30.4135020708249	38.0867840205359	28.6961160470934	19.7893848560219	27.2353098351662	21.8404549932855	23.8868697198167	22.3110258109036	37.3992993114856	37.5317162396342	21.1601571459268	28.1065793006874	30.1830055453941	20.158561476479	23.1743196154967	33.1557443179311	29.3173020701743	28.4167227273597	24.0032607171437	32.8788197246703	38.7719587892455	29.7830230460421	34.8518393859414	20.3663279921054	36.2890529145019	28.7386101969878	34.1898434481404
160	24.6773226955899	37.5312374207686	33.9469113740144	18.4320319627132	28.697362627924	33.3144151864235	35.78688494923	37.375618178587	36.118604348756	25.7023078128605	36.4970550314482	24.1217682439045	31.5834043622833	31.624265421614	24.4543051920753	22.6071871723122	21.8438147181861	22.3496903040933	22.648680856547	23.9168773210674	17.9609633198856	31.5854263242774	30.2227797279881	37.8000584862513	27.9360105813253	20.2133043626471	27.8135226642338	22.6746158704425	24.0711720622382	22.4454121043318	37.0971870751668	37.3739008622898	21.9085906530259	27.9896288888775	30.0469358033623	19.9272664328287	22.961235745232	32.6935095541019	29.3359627954923	28.3436073930349	23.3115370458716	32.7540590316276	38.6394083502029	29.7549556790186	34.9346114252415	20.4432210274803	36.1929694343971	28.7890704792945	34.0867878702824
161	34.5756477124195	43.3755679007361	28.3577820459345	28.1613852380455	47.9888364867339	50.6588022664833	38.214248831356	39.3348790283421	38.105895172539	34.0700865047	45.0949162898995	36.2356166445483	48.156844226844	44.3270851168658	42.9413635730401	40.526419488693	35.9331322463722	37.0269703323264	31.3321279674627	40.9365307723225	28.3127883334892	39.710470555984	28.4980097822846	42.1090878882185	37.7283235490249	31.8935065390441	38.1904484048639	39.2180093892956	28.3219699057987	27.6327328803321	41.8350152712731	44.3905174202487	31.9145445465017	41.0075142830974	35.5168738455384	26.7770561021408	35.3279532117836	32.2254765712363	44.5952219573508	31.9792110738867	31.4475582714868	43.145592248212	47.6329319375634	33.4690325680029	38.9557499581737	29.8878866549094	45.6209168421334	43.9968869967494	43.8814604697632
162	20.903741993101	29.3306708430903	30.5610546710658	19.7600485112516	32.9172724919977	36.5481010939966	36.3531473325251	37.9516303351503	37.0306994182948	29.6028390915638	36.7582889671388	24.8182750845425	34.2025534566462	30.8441181038463	30.362537998897	26.7046703151234	28.4281445816199	29.1582899405097	19.6932290758323	27.6350958673273	16.1725636184544	26.5097018402188	23.2080912629219	28.8515958617919	18.6154537413717	20.2202249548956	28.0767633853274	26.8442742290039	21.295286155899	19.3735536632253	28.0965702640491	29.7685928225468	24.9967932545416	22.8517590225493	22.9160464017282	13.5376555186402	17.3058487954277	22.5441497991979	26.0899692828468	22.0642219534753	13.0008485315655	26.3342536396652	31.5766133219357	23.7390742037933	29.4749911154098	16.9891432886825	29.5780458309488	25.7291979151794	27.5974776180152
163	21.4097004215912	29.7954090612401	29.2132897379107	19.6711830400469	34.2740336033711	37.6643333368334	35.6654554428661	37.2294885563562	36.2873110538417	29.3235251378475	36.8247972035277	25.2456910728006	35.2411605748738	31.5755077572707	31.3750961853637	27.7857412990649	28.687036528727	29.4911633934409	19.86176940229	28.6001365218503	16.4289172852016	26.9288723707814	22.3193895593313	29.155718730646	20.2348946166761	20.5852104079045	28.3125697648231	27.6716289641238	20.7989050944111	18.984587353149	28.4730597724657	30.3576515556128	24.9079220438116	24.233421270315	23.0890870123393	13.6372643494093	18.6237416612021	22.1361324501265	27.6611275252775	21.8206744281106	14.2391180890047	27.3642987713916	32.4587164984879	23.5154556599434	29.3333694511156	17.3018305747146	30.4635814994119	27.2538845163617	28.5242345909371
164	29.7549161680207	37.8438287484635	29.9701046649142	25.5374984783728	42.9263373024418	46.1966953831418	38.9150713900946	40.2788572889935	39.171975890808	33.5981155118479	43.1346640495554	32.6940886401505	43.7448372018495	39.9943340501214	38.9907393992814	35.9821295384503	34.1316111527537	35.0959188041453	27.3104683712257	36.6769269680318	24.0032141924574	35.041531604707	26.2958584972837	36.7208002819409	29.1685722280964	28.0418479613585	35.2701554971935	35.344859686863	26.0612785567924	24.7863779274189	36.2334679938747	38.7418326316987	30.2215871604398	34.1003392328082	30.7089911371668	21.5813909658508	28.4590253543198	27.700165534227	37.6344404477428	28.2729070983101	23.5904102699668	36.7262685134289	41.4463008585894	29.9305518194935	35.7565459704281	25.2539424027931	39.5236917814991	37.1852251511089	37.6951765683288
165	25.4957716982075	29.2545265487026	27.3457376356601	25.5920458843958	42.7164644065858	45.0021105476637	37.5931246201498	38.9408263635533	38.2281033692672	34.6279643066989	40.3293811063092	30.9885378098423	42.2638788062274	36.4835733484819	39.9974719988629	36.0606992750046	36.2981801609112	37.2736485994577	24.0261551849504	36.4356499740346	22.3122038596692	29.00526207364	19.9542525368372	27.5972770592872	23.3005751058854	26.6078543879715	33.0306885395163	35.5056357397797	23.2914537729798	22.0080083356175	27.1660066627544	30.5696341075348	30.7571434160863	28.9246898119906	23.6325792616475	17.3698732070216	23.8950581527118	18.1658539544208	33.4252235651721	22.1695834925923	17.2493054763715	29.9580453146007	33.6331161491107	23.7764641700402	29.322478116033	22.1372299573042	32.1818132935433	33.069577385855	30.6649761341836
166	31.8704310510611	44.5959471621586	35.1769981727709	23.7546608955492	36.7970746866392	41.0614908090825	38.5121292583874	39.9171846737128	38.4800722670538	29.2279430113915	42.0020127729656	30.8490255551539	39.3248651401489	39.1415339815006	31.6575462302732	30.4619313870991	26.6927072573222	27.3530916279074	29.0784136616701	31.5316427942817	24.5944255264181	38.6299416171088	34.0300173468487	44.4857240723609	35.4321650284706	26.955886246924	33.9917083368365	29.9311593595201	28.6617012763027	27.4437888665643	43.9088549262298	44.7177379295	26.6276095929218	36.5637811521623	36.5318294326454	26.2079717171561	31.2726414846431	37.7220702193233	38.2544956221332	33.8881438769629	30.4993787036416	40.8550145885464	46.5433921520794	35.3258640797124	40.6464302391379	27.2196769692818	44.1087361394959	37.6725218333942	42.0488719794966
167	33.8088829561757	45.1970936232451	34.1872128983915	26.2919421805413	41.7689939601545	45.7083330825832	39.9990359166846	41.3339010954698	39.933614712112	32.2780389130666	44.7014930835586	33.9564116399279	43.7063480965161	42.2745326780729	36.7733357901528	35.0623473377203	31.2004001125916	32.0229581317458	30.8720948248095	35.9832692301583	26.6862450150112	40.1787923970824	33.2377070124587	44.6575905890054	35.9802693363593	29.7085766239325	36.8271810607793	34.3624579414398	29.6549625163315	28.5178459554197	44.1382902472022	45.643791893327	29.7097478057172	38.7642362311382	37.1902551697057	26.9874470495173	33.1851544621551	36.6668338097391	41.1478351016212	34.3074474133176	30.8128657521405	42.5070688487842	47.9080883769652	35.8387997373542	41.4173095835755	28.9854184105548	45.6182970369901	40.5991662272175	43.6173292663817
168	32.7837697564946	45.2479074336482	35.3800252761116	24.7472244405189	38.2405250465322	42.4759637141052	39.2512883108332	40.6365119606677	39.1974222382946	30.2735930293664	43.0596385030539	31.9882243197424	40.6993582721505	40.3043562928205	33.1288755288132	31.8580738701827	28.0290348830057	28.7195961299399	29.9538934041033	32.9088037882501	25.5136949394365	39.4804259148263	34.3474218648435	45.0444731003841	35.9104826523163	28.0178126261147	35.0789760021709	31.3028376928444	29.3507229798861	28.1523185372768	44.4764223903059	45.4385374375052	27.7152444345602	37.4972824709699	37.1872816654164	26.850209319505	32.1369725938288	37.9929320657945	39.3155639153747	34.4852345836656	30.9815188962903	41.7054317317807	47.3491939912658	35.9471770366326	41.3347307776545	28.0819013722357	44.9431804372012	38.7457700548171	42.8901701672168
169	32.4058420403206	40.3427678991167	29.5530744918686	27.5229481442881	46.1110702188908	49.1145881840084	39.3922223455869	40.6472993742078	39.5125132032674	34.8238571707583	44.8003756486168	35.0691728303251	46.6089019022313	42.6276736305113	41.7850841345159	38.9398223552286	36.0491678820294	37.0809741967744	29.6592743053713	39.5089553628504	26.5638072283731	37.4931086048927	27.289312721368	39.0556586016135	32.892292197541	30.5047009555704	37.351074493148	38.0323946289103	27.5921714603707	26.569372970452	38.668332534373	41.3639122681467	31.9167032721907	37.5406671235208	33.0306756258651	24.2340025498103	31.8917953260812	29.4296069149598	41.2031319867667	30.1526764599065	27.0996149702881	39.8351825305955	44.3577531930508	31.7535679633289	37.4667795868528	27.8547311143715	42.4539519255551	40.7093507979067	40.6886377044769
170	16.6441099158262	28.9529624836915	28.1305007543081	12.6156124969382	26.1425774811586	29.5815356263427	30.6187347334193	32.2798403666811	31.2527635075104	22.0691598327775	30.4482854040518	17.9687401964304	27.2965126217805	25.1086252664125	22.4517455584894	19.2485964776753	19.8959910983413	20.5885568432982	14.7616000566064	20.1113295563863	10.234055945862	23.3560893569642	22.3557652876134	29.1318117583387	22.3480681086955	13.486304613898	21.5428029546771	18.9922846567	16.8058601198437	14.8990072807124	28.4649742679119	28.9181837248572	17.3991656762421	20.9334982616667	21.390320537844	11.2433435230607	15.4918228379713	24.2286733962512	23.3502598305729	19.9069882365296	16.0988117109903	24.8874813219834	30.5667747114971	21.3682611617669	26.6844446553461	12.2751785802784	28.1424290639842	22.7022736833767	26.0770905332777
171	36.9814460382107	47.1950243543912	38.8026623689689	30.8849587978031	44.8031899762773	49.293469977181	45.4648582084837	46.8438801376667	45.5057937783914	37.8026322604131	49.4780275028636	38.10510145494	47.3543200318903	45.9122429616779	40.5924951813224	38.5804127458928	36.2799458007037	37.0295205938617	34.5198495903484	39.7265998819559	30.3090098162435	43.2246473617047	36.5595139448242	46.5378606938194	35.168865544002	33.6685469310486	41.2325713685894	38.3579332371118	33.9234254542755	32.5762202039475	45.9171888771743	47.7067817405651	34.7795095529623	40.3390870161906	39.8554364521846	29.7473188699562	34.8296277348221	38.5511473171145	42.7063729150753	37.5441470082694	31.1498530503684	44.3264470943271	49.7216274788564	39.1700248888164	44.9376274356692	32.3101182396723	47.5928524605566	42.3146498714025	45.5765110010864
172	37.6467782691329	46.8638383552853	32.8200603746226	30.9934591859474	49.4790992721523	52.6975629479185	41.9870169027662	43.1372433046532	41.8421124586195	36.9192842294849	48.5352782790318	39.0493480459301	50.3544412147384	47.2330316399781	44.496931275379	42.2881303985194	37.9209795815794	38.9353101202295	34.5265779441784	42.9079103679491	31.1169445023624	43.1338473060393	32.7881703981479	45.7038976776433	39.1971612830754	34.6516690375885	41.3091247953481	41.227099445659	32.0074032404629	31.1757568601173	45.3433142146888	47.780751215946	34.6968264830536	43.3283003551153	39.0915564107743	29.8718223508725	37.6194173084209	36.1045135716582	46.6069400103094	35.7983127160972	33.5893568232934	45.9943411373513	50.7437329219922	37.3331402189493	42.9225911074235	32.8757990065435	48.6986869684077	46.0647675943894	46.8747583903771
173	39.1001927186515	50.4446788265464	37.5154432307769	31.1181882922865	46.577951292037	50.5672423173675	43.6657792635693	44.8948068417611	43.4392798857646	36.2451892859439	49.2649594092286	38.94825001522	48.6419756779401	47.4291037754649	41.3574347994877	39.9625819770642	35.3485681228601	36.1620469193396	36.0261637998406	40.8782463060689	31.9099588111698	45.4239759838205	37.6981887804451	49.8125739422533	41.0142059244248	34.8113159226587	41.6796354088898	39.1844526775564	34.3812018263013	33.3972837552316	49.3258239192032	50.9507452665077	34.1662313681119	44.2133300903217	42.3707148741613	32.2634104897522	38.6367815400195	41.4366206159772	46.5452755295993	39.2797943025335	36.0599422758756	47.9410751002243	53.305216443347	40.7877066004584	46.3150373671379	34.2518311995795	51.024080707092	46.0018217328862	49.0341360808257
174	28.5769373353572	37.4592194362651	25.5715742379478	23.0068104478419	42.5246436663724	45.1525179345735	34.7332263699797	36.011859294212	34.8572204598512	30.0833209844853	40.2219261492916	30.750449725563	42.5967813767784	38.5516547763787	37.8743026903131	35.1063710552644	31.6243011942631	32.6971549917199	25.5426737893828	35.5230572644383	22.4790016920827	33.7935577430226	23.685420892882	36.3278608680433	31.9513477760023	26.272578868637	32.8975618848419	33.9392411131897	23.1599512986642	22.215287222752	35.9902820265019	38.3870631689113	27.2725818597008	34.7392299433991	29.6301740413073	20.6465645133146	29.0662922392035	26.8983277041249	38.3878531427295	26.3889967899579	25.3608623986104	36.9102081777852	41.4891612117247	27.9494865228737	33.6059451573412	23.9210690531784	39.4539445619354	37.7927462064933	37.684153351679
175	26.0518049599461	37.2244186677128	27.2777779120468	19.1444800741561	36.8203980969895	40.0016787640965	33.3134677471773	34.7337226657203	33.4572986456495	26.2736861738522	37.4944955908432	26.8836989479613	37.6893225178337	35.0725650162975	31.9367021879714	29.5786103070358	26.1501264322155	27.1038887466481	23.0223708015279	30.2214493252282	19.0899031896272	32.1953661253278	25.1589246507961	36.6597118866453	30.5757481559513	22.4525226266425	29.5808720499057	28.6026477240529	21.7065284223026	20.5017646715147	36.1970719679864	37.7263844044801	23.1912304116531	31.9199889252507	29.0546170623209	18.9831241440988	26.2592947909393	28.7302374679189	34.8160305165394	26.0689066304382	24.2511777219134	35.0627543701179	40.2562791747351	27.6070582435006	33.2188386743252	21.1957581588038	37.9693027383058	34.182967725707	36.0305321962878
176	26.6988904766069	35.9849433879201	28.6974035764539	21.9702828963842	39.0332077036466	42.3544905706569	36.310681420208	37.7438470278126	36.6032472142278	30.1662281520559	39.9534135618436	29.1289403952513	39.9521753909276	36.6094384119448	34.9693555604341	32.0517857490939	30.2284172981011	31.1618453469761	24.1837035942611	32.7733326660522	20.5642900374735	32.388571638147	24.8582312532763	35.1352665332725	27.6610748068737	24.4813779309066	31.8759729184372	31.4163574915676	23.2957231947688	21.9122531667532	34.6145637444169	36.6897663001109	26.6371831009992	31.2967523717607	28.5055497280976	18.8068069827276	25.5997006611905	26.751859115303	34.5969349474266	26.0570500382406	21.7429446402401	34.2391431475106	39.2294580745608	27.7088407938563	33.5371814639274	22.0685180111274	37.1573299238724	34.0945432461464	35.2557184679435
177	22.679450076645	30.5411630364695	21.1506139735344	18.9920197287131	39.1460047954481	41.0640225688905	30.5438754602794	31.8875284351354	30.9400547570514	26.9546974857746	35.0229577813779	25.9886185941078	38.3024792456146	33.1101125968759	34.9841317998882	31.6789774045406	29.2316388097893	30.3306117598681	19.8478247279507	31.841242977448	17.5529799915305	27.2869834175897	16.9545989688794	29.3244454408864	27.7699457282888	21.5725778359259	27.8493075915169	30.4170079891439	17.5310588296788	16.5229428684501	29.0420753736211	31.5680449330313	23.698062373275	29.311331107909	22.7878312139231	14.591781293365	23.8217878185723	19.8378387284466	33.4323575629477	19.6086492132787	20.2971351808346	30.6997820821725	34.9216853359135	21.1893170479698	26.8806160461452	18.3599092999622	32.9660776000824	32.8016848430201	31.3071702072707
178	23.8097718699128	32.5625145625805	22.1716062588807	19.051135680745	39.1153871401096	41.2952745914197	31.0458480104285	32.3940460245196	31.3447516053839	26.7529134904363	35.8005197018918	26.4608243944362	38.6164137306886	33.9754272133516	34.6813010563566	31.6076593401529	28.6716259960164	29.7650389909245	20.8126717821539	31.8608096937691	18.0813567479841	28.8238489763626	18.9469190906836	31.4754146108146	28.8846815393873	21.9956001376774	28.4821752113089	30.3466743469661	18.5025067464758	17.4877058318498	31.1633005384423	33.4837246825848	23.6142320081919	30.4485658567081	24.6215756962059	15.8461162049796	24.8537253744385	22.2359447811617	34.319025903306	21.3624859642252	21.6221286993448	32.2394694235636	36.6945160017731	22.9337572308168	28.6218093330166	19.2638004344291	34.651310391502	33.6782994836637	32.9235219654922
179	38.4217716165777	49.8461709897294	36.3307493648576	30.2536876111148	46.187888730323	50.0157727501184	42.4808311191866	43.6930658872123	42.2335762888168	35.2079574149202	48.2923813700621	38.1731943380072	48.0539280697024	46.7249917391206	40.8361194395316	39.4519010724757	34.536600701987	35.3773426240533	35.2580045061439	40.302644496022	31.2010175451217	44.7091538631512	36.7831645573074	49.2059214874376	41.0274549089454	34.0670768270868	40.8172519876926	38.5622345059947	33.4342923528023	32.5065483022448	48.745901613265	50.3637651527118	33.2303640606733	43.8602662800441	41.6737765071874	31.6212824548569	38.269623281911	40.7696055357918	46.25137420998	38.4651749380102	35.8391969544318	47.4752007982902	52.7989444274808	39.9534770089172	45.4389814244199	33.5588727902758	50.5038393391317	45.6798251421939	48.5285495554132
180	31.8353238903307	43.1630679783647	27.3162443047546	23.293255171401	42.4427758933263	45.1667411342127	34.0136075200093	35.1940362317082	33.7837053710822	28.0037162789607	40.6592486933089	31.620499639504	42.8792894846056	40.3233116242726	36.6922327212999	34.9798928525403	29.049417750194	30.0916469224234	28.2529863524606	35.3951227292741	24.7350634204456	37.6992626178316	28.5498168592663	42.4276736491161	38.2314071263035	27.5952025665294	33.7175048887713	33.4782578892513	25.4142366977002	24.7702232930876	42.1242804635137	43.7924259327941	26.2517856266507	39.0453580407023	34.5983952701925	25.1200245123478	33.4388672530571	33.7000230687159	41.9647232676261	30.8083858797627	31.6638133058587	41.7778933777836	46.7259259838627	32.1986147241537	37.4835876185717	26.977921220655	44.4189338472552	41.2506079657588	42.5691889785983
181	31.1098329728491	42.2961651141435	24.8988073124839	22.3992405749238	42.5912164618041	44.8872145303661	31.9303558775799	33.0554735852767	31.655867543283	26.6456948323613	39.1921565514144	30.8178632906614	42.5099477796064	39.5484000141879	36.6776657315475	34.9437563221311	28.4735240166308	29.5805695486363	27.3570900031922	35.1841164985993	24.149289241799	36.7286888722221	26.8970622556604	41.5026921277246	38.8449762552655	26.9167829396543	32.6194624930743	33.1989109140331	23.9735748095699	23.5208845921462	41.2745406576755	42.9820049203683	25.1765642488778	38.9966872602303	33.6137098902828	24.5341053435588	33.4419163607913	32.6161248390921	42.0769794023905	29.5487859922816	31.8932162994213	41.3626568316363	46.1214995750263	30.8737539343187	36.0111521308828	26.3166320954585	43.824887326287	41.3153502949122	42.0400533544109
182	33.2120705039374	41.6577043968474	28.0155982497225	27.3757672821851	46.9949005608931	49.70279998522	37.993574015719	39.1636641398592	37.9792105887343	33.8214824461931	44.377010371294	35.2786153977355	47.1728693747013	43.174189730446	42.1945270344118	39.5885993113516	35.5806627913086	36.665268448869	30.1190753190807	40.0240245691076	27.127076360227	38.2841236415837	27.2699261660049	40.366888998199	35.7113741303713	30.8550175205007	37.3091740624111	38.3854960774723	27.3644867879168	26.5725480348037	40.0660836171327	42.6906129402235	31.3866487447195	39.3167663838613	33.9638025950046	25.2575074598549	33.647447538807	30.5121248488506	42.9811865066851	30.6131326408142	29.4825030370841	41.4283603313356	45.8918347473337	32.1402243725187	37.7065922947027	28.5751543833436	43.9206874735668	42.4100886895486	42.1834867649582
183	18.863875705739	32.9667251910889	22.4046935159553	8.20656314244703	27.8105635594922	29.5133074647664	22.64936276305	24.1778625561179	22.8521505530381	13.4436788874307	25.8379770326657	16.1741594298911	27.1714043708511	25.1608650232706	21.5985555245208	19.9597708687529	13.5266208369758	14.6371147830843	15.1667826286532	19.9413267348749	11.6714155607294	25.1411721586835	21.7166900477916	33.1669233450407	32.5961009113503	12.8375320989076	18.4395783236231	17.8411728046387	13.7446396731149	13.0184530097429	32.8658033080085	32.9484693348774	10.5986734513052	27.6062535085153	24.1484153806932	15.5439733953377	22.8437939708599	27.6931301553077	29.8077667091775	20.6592738923963	25.4158090647238	30.294528050332	35.3563176782717	21.6940154855798	26.1393891022784	14.5383001248681	32.7676028933754	28.8629284340943	30.9565150025679
184	30.8912605325223	41.7959709651443	26.3219341777726	22.8094664173213	42.3505998179207	44.9923317504752	33.6252382913334	34.8227188497282	33.4589649004388	27.9821884521508	40.1783176776989	31.1184144463388	42.6276326556486	39.6986822966839	36.7686581022112	34.8294561093659	29.2739952674195	30.3412394366496	27.3539632782368	35.2174358335487	23.939951228472	36.6239348727192	27.126413223664	40.9768489507935	37.0079848674556	26.9926807023674	33.1884398421761	33.3445128625413	24.4776821111875	23.8032938471192	40.6799723119056	42.4912940384703	26.0392532211762	38.0633038526867	33.3124123807061	23.927859162898	32.4283542527223	32.0707537351294	41.1566424906647	29.5510275648382	30.3467158350964	40.6385665500297	45.4994981880361	30.9690812206226	36.3236511963976	26.0441349959385	43.2382807567729	40.4539618658584	41.4091859329146
185	28.1833282761324	34.5480596913023	19.3211099408088	24.0637938781247	45.7851242730367	47.0893303635698	31.4867007110055	32.5445273522875	31.6459902776682	30.2864965201996	38.3234028553153	31.2521494043835	44.2267482944878	38.3579327669006	41.1886539765307	38.0941587908123	34.1255346004783	35.3306459862543	25.0687753628142	38.004258887402	23.5691335013737	31.8517082960919	18.2890066036079	32.8956218337522	34.1645611416795	27.2260239370174	32.3538094962087	36.4127356646695	21.1518685547055	20.8181256005452	32.8519151748401	35.8943595128641	28.0410208357737	35.7687619363762	27.046589732012	20.6187394756134	30.5119414338452	22.3017219808447	40.159833878193	23.2244310268293	26.722340535891	36.2845214738458	39.812140814325	24.5675490518565	29.684003035711	24.1927376998684	38.0442274478852	39.4945206830155	36.6139538730776
186	20.9632797410375	30.8053343017618	20.7039981946696	15.6123693179979	36.0424882943039	38.0379962260524	28.2793724297643	29.6941149966936	28.6279695903012	23.4508827956813	32.6053070961806	23.1271038988603	35.3526723991934	30.8433589749062	31.4415692261159	28.4209004043626	25.303548147526	26.4019712793042	17.7649445336986	28.5936975230482	14.9044942821737	26.2553491677318	17.3709070328411	29.9589902008298	28.2353103077364	18.6931653750433	25.1775588473076	27.0264361790158	15.5205186740512	14.4478306530582	29.6492221036407	31.5656999476955	20.1895617484326	28.2514702094274	22.4882194567696	13.3570712947384	22.6935179629428	21.3707508829941	31.9781044795588	19.0714331880815	20.6350282866539	30.1141184453029	34.7080538265769	20.6135237722038	26.2654901701074	16.2962159093826	32.537986114941	31.2664718372209	30.7801208231194
187	21.1851623994699	30.5186416042017	27.0931036678111	17.9932724643355	34.2785015615369	37.4078856485166	33.5744192236102	35.1129643508572	34.1022424042196	27.2503389560204	35.5842177927985	24.3130423280749	34.9333735315111	31.2581559780447	30.7488359502007	27.3866011051522	27.0306220865994	27.9115023363676	19.0750971250725	28.0707527895423	15.5073594556207	26.8987918222562	21.2740066306352	29.8745687864665	22.8396067762038	19.6173160286179	27.2229604702983	26.9154109255847	19.2494742747306	17.5707647031019	29.286491866788	31.0936065368109	23.0984259608605	25.4287067322846	23.1717432126757	13.3249004283008	19.7286576727837	22.4098605856479	28.8484693366457	21.241457420222	16.3256123058535	28.3744644615952	33.4574694526122	22.9178794212441	28.757834397369	16.7271068861291	31.3535668453247	28.3347313675253	29.4244836584377
188	30.8765597028974	39.2577205162708	27.5228130773025	25.5766991926009	44.7457685956176	47.5396195797198	37.1610187195521	38.4107145958738	37.2616339338666	32.6534511352369	42.7749023955435	33.2637291725274	45.0049794641467	40.9734685207422	40.2095864579625	37.4273873101802	34.1130648518316	35.1721339092599	27.9554016128729	37.9097399191405	24.8985115408218	36.0042300435699	25.652515443433	38.0250839624433	32.8781155785407	28.7540333266711	35.4439765043914	36.3626338074502	25.6349080806038	24.6836556098977	37.6740924030692	40.2491408620509	29.8625584707033	36.6005318156122	31.6692129899425	22.8176976540744	30.9321330581106	28.4069446387152	40.2712090652691	28.560190082881	26.6618562140378	38.8017712672947	43.3322478844285	30.1343659959477	35.8050673053486	26.2682981032399	41.3652519625342	39.7227376371988	39.6039515187164
189	28.070992707706	36.9249970608585	28.4962346769477	23.2969574776481	40.9873160610383	44.1676242212612	36.8509965787717	38.2332921248958	37.0957036221079	31.2365451369596	41.0632053582781	30.6063273868027	41.7197165057065	38.1179607352293	36.8321543383257	33.9222316961759	31.73194373563	32.7044184276225	25.4617705210521	34.5785162610487	22.0335243368106	33.5577219146633	25.0928380364728	35.9292487402562	29.0094707229328	25.9778032807048	33.1876345912899	33.1785984703997	24.1507474908662	22.8838849968224	35.4541779047153	37.7375446657381	27.8980631162872	32.9133200647261	29.4638981649937	20.0423174088563	27.2232962855943	27.1000110803642	36.3593051244022	26.8496950742327	23.0523238254296	35.6118986371383	40.4457501611763	28.4919426249215	34.3041495209427	23.4559087984059	38.4244437159914	35.8548542689305	36.567963728893
190	17.8243739294859	30.2617520249544	18.9870986385015	9.36795741360282	31.1333771243656	32.5901965104343	22.8574942452228	24.364790901484	23.1770532936063	16.4443279154471	26.9227642236229	17.6264658178412	29.955704472374	26.1544996095637	25.6981599083191	23.2032237394305	18.3706364849405	19.5283564574489	13.9699655556324	23.1095202522314	10.9038300793494	23.6277661439195	17.2426717021154	29.9812143484992	30.324610132354	13.6063924235704	19.5672888142821	21.2465615754944	11.4337385515567	10.5844558610306	29.7317627156848	30.6259536035844	13.3365562115283	26.8219627901226	21.3252818385185	12.4330485592431	21.657078711326	23.0919176346456	29.9402770896777	17.4696686082913	22.548836561235	28.8141798788352	33.5729073121509	18.7319182144932	23.8063548297956	13.1241429779227	31.1425451432225	29.0511356821899	29.3835934179538
191	26.8461077107292	30.3465502012894	28.0565147782591	26.8478144517323	44.0331384727373	46.3576224608503	38.6331407987665	39.957864503228	39.2411630763885	35.7962068193951	41.5918598925527	32.3276624480957	43.623160671825	37.8364111008024	41.3007454525661	37.3835318047586	37.5237963357715	38.506946007404	25.3616439944746	37.7715626668765	23.6466148374377	30.2863218290008	20.9352669507419	28.6220213195475	24.1436814708103	27.9425399279508	34.3468099088044	36.8309537769805	24.5047231212862	23.2624279500739	28.203912290027	31.7041332270155	31.9884722547496	30.1826849377689	24.8630390187386	18.7263492534215	25.1852825829265	19.0898618292056	34.6807632642176	23.386081220148	18.3624067805527	31.1842150972781	34.7806784323101	24.9774613730077	30.4802408302063	23.4908686490122	33.3767075225877	34.3421213364093	31.8836793837378
192	26.1995364538212	37.3154769479634	22.1031288774105	18.0948598237177	38.7691591518294	40.8981459571783	29.0024542152285	30.268533629515	28.9551635007478	23.5782865509159	35.2369298900659	26.429493308589	38.4031706303513	34.9721037882628	33.1764345459926	31.0279456539243	25.4613209635466	26.5941274685016	22.5194721319069	31.2141815609779	19.3566033321063	31.8011132067197	22.5043200254673	36.5794339624255	34.5205952261749	22.3588241758396	28.3198143171566	29.3194092829853	19.4053418526034	18.7841251499351	36.33071166773	37.9744444151376	21.4584435505611	34.1369436945349	28.6435817610021	19.5110204845244	28.6044477788015	27.9810785097412	37.3696429151568	24.705580034971	27.2689099359937	36.3584702323868	41.093834692984	26.0762837381993	31.3462887476572	21.4059169531054	38.8011171941203	36.5987138194998	37.0212191117843
193	26.9321027677523	33.5479165239619	18.1632261919612	22.7386025796575	44.6097684931896	45.8033793887842	30.1282084708122	31.2053564049741	30.3087377846294	28.9269122334891	36.8984559798978	29.9039634287735	42.9301038254819	37.0280201703524	39.9769086846038	36.8908219950162	32.8583730812477	34.0682002838141	23.756216618363	36.7556944848001	22.3237764257696	30.6124515889256	17.0880083159831	31.95493976712	33.6982226166202	25.9230091907762	30.9571056310611	35.1528618531916	19.744191794017	19.4400934316069	31.9218000367379	34.8585175934667	26.6831635655415	34.7760256935894	25.8990530476645	19.4844939814103	29.5449286745591	21.4717402208731	39.1521042283093	21.9711663527364	26.0884055793984	35.2506140401714	38.7922454715666	23.3032495905904	28.4146075077368	22.949408354352	36.9878180857839	38.4626135063032	35.5577362682493
194	18.1920284277934	29.9300669120318	26.3887080508389	13.3411407499508	29.3325781033271	32.4573385055987	30.3200463123796	31.9289793792383	30.8521067058999	22.5396276505862	31.5734935573436	19.7656550415075	30.0677159659796	27.2674227168181	25.282386884861	22.2001826522166	21.4511952661941	22.2856415249596	15.8010218528518	22.8874060108966	11.5251837204795	24.6432966803339	21.260642024466	29.7872594498262	23.8425664484412	15.1481383556002	22.9606294054804	21.5881787053657	16.5654120271458	14.8117500305297	29.2020945011242	30.142291563416	18.2293784274607	23.3674134458193	22.0414841804593	11.6511575958002	17.7624323544226	23.6537802381795	26.2016293631279	19.9603662474544	17.1600184206749	26.792217928782	32.2315687049457	21.5023205039585	27.0608499866748	13.5072385968223	29.8687808249913	25.5489857760578	27.8617137790901
195	26.729438952788	37.714130259906	32.2839269738211	21.2239947683167	35.2160594659764	39.3470075253717	37.4056792833565	38.9276869961445	37.6953656202188	29.2346366387813	39.7991589736742	27.9594116713305	37.2709075146854	35.5425467457352	31.1704203478145	28.7054145400682	27.4329284478378	28.1814418316712	24.4415551856608	29.7683951089269	20.1047417379057	33.1485579064819	28.4520318861271	37.3675798948305	27.4731032881352	23.4771805521791	31.2562466339259	28.4789216259097	24.6938040586253	23.1170926504928	36.7195087624195	38.0253137764639	25.5250589072807	30.378393180449	30.2291237950605	19.9164467970989	24.8338836454654	30.4237671783025	32.7890397458134	28.1867172546854	22.4250714885684	34.3816128419742	39.911254593298	29.7863637398671	35.4697337962379	22.1227291338866	37.6642710403372	32.3077677205391	35.619304771473
196	26.1846257768425	36.8771055919579	32.7566411180801	21.3210938844292	34.6927610301781	38.9254156409946	37.8614369054093	39.4085162664113	38.215164197659	29.6886488490587	39.7936221753111	27.7513255238497	36.8546508017379	35.0850450967244	30.9477217835425	28.3244412553321	27.7268945189708	28.4453252158215	24.1104239881416	29.4414566362427	19.7887503742487	32.5621145569092	28.3243648502762	36.5495581797724	26.0017551704069	23.2403490013909	31.1357940370941	28.2573365226919	24.7136384892583	23.0481000412823	35.8640224963028	37.1721389491648	25.7792173117852	29.3121444037014	29.6098575691036	19.3590362598193	23.7939135775612	29.8172561794906	31.7210418864808	27.818351228946	21.1578778116943	33.4012251233906	38.9482188117925	29.4344183629542	35.134574616053	21.6800453019523	36.7355719890118	31.2779025480289	34.682862003567
197	26.0382606511219	36.3611912989867	34.6161202093484	22.1805559062184	33.7318379699593	38.2998935202919	39.3628743980879	40.9511589432797	39.8070497079376	30.9334791132098	40.389274314495	27.9497096729697	36.320795449087	34.8072794751063	30.5486495485541	27.7829232120329	28.4117983773207	29.0381944353052	24.3968777596261	29.0571215888237	20.0700763520881	32.3878664172971	29.3205944612893	36.1384872069211	23.9381253049258	23.4880194306924	31.5358473101637	28.0804672157409	25.7186094098657	23.9140036935528	35.3711504932133	36.5683059114636	26.7425015464121	27.9875147036075	29.5464275026081	19.4810467058323	22.6176723438306	30.0058731779202	30.1954452002014	28.258934342391	19.7890704774026	32.3976045036584	38.0279080184422	29.878426597852	35.538677134447	21.7897552843866	35.8662837882452	29.836617638246	33.7900154320689
198	21.95123878927	35.5369083466484	19.5235333143966	10.7660977641447	31.5192548913266	32.2520357092133	19.4241829566052	20.7548153672596	19.2713388684636	11.7143969657167	25.4165937797122	18.4913023680431	29.8921604682685	27.4621653423874	24.7508515313518	23.6852206085903	14.6468290895308	15.8909364606233	17.8507325855203	23.2470424084601	15.4862965798588	27.432673079486	22.0353903784597	35.5784752999873	37.6133463337601	16.0281855457123	19.6120767128276	20.9592624471625	14.4581396344464	14.5691285714583	35.4652527112482	35.6546360089873	11.1344232774312	31.9975321483041	26.5139006824614	19.1239337719056	27.4536791266156	29.5921009512419	34.3585072024531	22.2428913867553	30.0326410711804	33.9288583696795	38.5076736448648	23.0422541021405	26.9075100997776	18.0093230101064	35.9672867177031	33.3451220705825	34.3302768065904
199	28.5598043819461	35.9607740072256	30.1349119049397	25.3498750011445	42.1895908260709	45.4614176227932	39.1120843564252	40.511453308245	39.4766722029121	33.9184955113927	42.6806085905716	32.0869070426648	42.9839971517865	38.9936768401594	38.6457336021026	35.3948056304446	34.3658071007786	35.3057458303578	26.4081341517921	36.1082778186312	23.2413618310414	33.6593782880364	25.3806222045109	34.8049136010357	26.8099881856757	27.4091055216714	34.7152723349009	34.9090700125446	25.5755778496899	24.1890411690091	34.2783327743668	36.8835130185188	30.2652728738147	32.3120414538308	29.1763745508064	20.3030905051968	26.7408233205693	25.9493345743208	35.9584109727152	27.0913716514012	21.3604747354509	34.86468801117	39.5104839589936	28.7734063519047	34.6207827674549	24.240684131488	37.6668676275557	35.5563118708635	35.8562005047498
200	22.9130541368105	32.804677013022	25.0515396599994	17.8923622353809	36.2188980623276	39.0226917997263	32.1390310156412	33.5973523167953	32.4868974192845	26.1848133240123	35.6995067173229	25.1697065048649	36.5057939763722	32.7833637661326	31.9295931448499	28.9335322229557	26.7416711253189	27.7316502763497	20.1444028472156	29.4479258592992	16.6537104399546	28.6095230412893	21.1304515098108	32.0489929726895	26.9081395146991	20.5555262961821	27.7443149281494	28.0097717601692	19.006825312471	17.653777346461	31.5915137840574	33.4666955608646	22.6161468397717	28.6255560203311	24.9021867123505	15.1330084682798	22.924468293506	23.8293765105861	32.0599579099711	22.1441328551832	20.0959883154955	31.2466915383553	36.1836371232576	23.7623790262901	29.5395944128489	18.1986933111097	34.022926307268	31.4543755242119	32.1473924553583
201	19.7463191074944	28.3204440374105	25.0344848682768	17.3717411546676	34.6262807415446	37.2652228469608	32.1319757424635	33.6489660935024	32.7248698108125	26.7286659575688	34.2355849196864	23.5065286975858	34.6511680471979	30.2016539749899	31.1872101431457	27.6146397836198	27.2660066494184	28.1988272183427	17.6283491872556	28.1030628844876	14.5893217189711	25.0378872402691	18.6102030485678	27.5140509370506	22.3998284045343	18.85283192393	26.1277502748292	26.9661666980994	17.4962872810175	15.8690324375188	26.9865137506272	29.0354591864938	22.5899596104697	24.5369143427215	20.9472288078137	11.5364410715467	18.887864198158	19.6322451504479	28.3474005941742	18.9070028535506	15.2620341627688	26.8810006797927	31.688078906825	20.5987501395776	26.4686722411628	15.4205304246297	29.6480851260728	27.8056672637166	27.7991924611691
202	26.3386668608445	33.397693456911	28.6605581829403	23.7972424711615	40.7429442963854	43.793643749079	37.5784517950433	38.9981051970241	38.0278440467599	32.6530628588067	40.7509808493066	30.2525812354546	41.251495936681	36.9137141570581	37.3690324659973	33.9325178799779	33.2798649274605	34.2248220183994	24.307077530855	34.5715665968897	21.3482811422647	31.261465349546	23.1598228767996	32.2267136823828	24.9838838384233	25.5920406016838	32.8176803094974	33.4314304344278	23.6259539349409	22.1964471316084	31.7034214433043	34.3426941999398	28.8488263480818	30.1308833234698	26.6840478622131	18.0269431017928	24.5902698108888	23.4249637505495	33.9449847402237	24.7147786482036	19.1488956521145	32.4659524686074	37.023924542247	26.4026420618421	32.2464607231216	22.1414604050545	35.2036130129411	33.5332518080989	33.4190948849264
203	35.0364743501774	44.1931532264334	31.6238404856088	28.8030007753025	47.0314070095962	50.2931708631431	40.5961079399283	41.817644601465	40.5540210018807	35.283850377528	46.518044999838	36.7052986347166	47.9324725917635	44.7393519844641	42.2632440539344	39.8833992939456	36.087727279853	37.0897546097868	32.0453256884217	40.5325151333028	28.5913737234402	40.5552693908908	30.7064330838805	43.0800789604069	36.2800870254742	32.2323773805049	39.077618766286	38.9232896226319	29.8469473939177	28.8949542266597	42.6835414213098	45.0777332677383	32.7505159837039	40.44687869347	36.5043308813513	27.1914551317808	34.7416065171403	33.6758654501023	43.7418349231796	33.3914650652236	30.656547897052	43.1638378420023	47.9539779595299	34.9601684992479	40.6265985971721	30.289268633849	45.9138289191828	43.2147160919865	44.0752131683786
204	36.0670400670251	45.9421892847139	39.3493288014706	30.664697069053	43.7469589123947	48.4141281014544	45.9213421032637	47.3509538355269	46.0552724758917	38.1025116931023	49.2688894096778	37.5563455606858	46.4969590753879	45.070225259008	39.9202385144116	37.7299957226342	36.2827362262574	36.9933174752899	33.8611557994324	38.9607626747817	29.6302682992194	42.2804746126472	36.2616455393609	45.3216903478941	32.969733763912	33.0747367424514	40.8243849391099	37.7219438749973	33.7156739744762	32.2435951547821	44.6477262691507	46.422316574678	34.7781918427856	38.72750299429	38.8944374123542	28.8412368317721	33.2922706573168	37.6398122173998	41.0427183111514	36.9038960100713	29.3485715942706	42.8467894737442	48.2650017517676	38.5541285142126	44.354944715871	31.5113998458836	46.1842303199875	40.7064559981551	44.1587555075084
205	35.3212638826069	44.6922538282695	39.6195868692809	30.6513462679282	43.2360123864025	47.9802881195823	46.3177911368066	47.7811276064954	46.5342621288805	38.559532633453	49.1732810575987	37.2592852728438	46.0501393360222	44.47888801914	39.7660903024702	37.3612975701661	36.6495158932017	37.3423996831098	33.3449223071232	38.6356037810727	29.168827002812	41.4264570933542	35.7865029334249	44.0600000454533	30.9726261388506	32.729576761562	40.6022567959186	37.5118173237989	33.5254411786539	31.9607981140491	43.3478342483876	45.178771585849	34.985886101807	37.390806888762	37.9456571977667	28.0391108083033	32.0184238746446	36.5630005950706	39.7428469595298	36.2333485532814	27.6805036270741	41.5331020926164	46.9152737699822	37.9045281576771	43.7303623173853	30.887194047272	44.9005616949043	39.4580692166287	42.8825325266507
[truncated: 156 more columns]
