# Supplementary material for: Carnivores, competition and genetic connectivity in the Anthropocene
Source: Sci Rep. 2019 Nov 8;9:16339. doi: 10.1038/s41598-019-52904-0 (PMC6841969; doi:10.1038/s41598-019-52904-0)
Supplement: Supplementary file 2 — Dataset 2 [file 41598_2019_52904_MOESM2_ESM.csv]

	1	2	3	4	5	6	7	8	9	10	11	12	13	14	15	16	17	18	19	20	21	22	23	24	25	26	27	28	29	30	31	32	33	34	35	36	37	38	39	40	41	42	43	44	45	46	47	48	49
1	0	30.3261878299802	15.6891212649862	59.1117692557842	63.1880168486686	42.4548773896614	27.5159300180715	39.4746283308349	42.3650119558168	15.5476031877574	22.2929911064922	50.8632967852222	61.2805879165308	44.2728812528	22.7029421853936	30.2764504907951	62.7883941213635	67.3679368754056	55.5814147393727	55.4135706653495	39.9816147230409	64.6773668206907	31.2337499387597	22.8011776569324	30.8678287641232	28.2790287132354	55.7916805343035	66.2685593924311	28.3663990371489	51.5140071888937	60.6226337092046	44.4281828716932	17.8411761516962	30.943422616717	13.8474080675788	21.512457693044	38.27246907679	31.7358906870386	52.5656598409555	55.5873405630212	36.0963312209919	49.6085340685345	41.281384087212	52.3269999164525	41.4363056871101	56.0122731444921	58.1616554550104	48.1678536476911	59.0760420669793
2	30.3261878299802	0	44.1102475271027	28.7895671539664	40.384412597151	18.8466810849003	14.7998758241835	36.292166634307	22.7764870340212	31.7070845632707	20.2781672878805	48.3194817253717	38.1600371791877	31.6259499580616	42.3098265361252	25.8403766391673	53.0844816780657	48.3598114884605	44.3084809638677	50.2821780863159	31.998840514868	48.5624003171772	24.6443273344241	11.5074156295497	42.1809120133756	15.3586907112564	37.623033936082	38.9782352186816	18.0462924593496	42.4280141291953	46.1182223248608	34.4601175171125	31.3000491078369	37.4554880113819	33.0171005518123	11.796941474187	17.1006154360642	33.5564110422236	32.2046847863263	36.1593948611378	21.5224322436144	28.4624537567702	50.0690670570218	37.8647255951313	41.5014881127622	60.3829268104452	65.8986095583064	67.4221360156564	77.5205307461306
3	15.6891212649862	44.1102475271027	0	72.4821098230336	78.8387213129445	55.3760378873736	37.212103443934	53.9577322416979	57.4895937619116	19.9402781836561	33.3643347492256	64.5095627687689	74.1324652010094	59.6545791019891	25.6368125947517	44.5110000586353	70.820033094279	81.3319722421189	62.5390465345044	67.9479168771733	54.4303294812038	76.7665091914388	46.6229335717769	37.3459213333083	41.595704424674	40.2165857939431	68.9633244207837	77.9733948418541	43.0662397847162	66.0491512053025	75.76016949561	59.1866855133846	26.0446536909585	44.0502855001668	26.3353556551762	36.4110074906497	53.3040189977802	44.8851465803379	67.8298719261651	70.5452901939071	51.762824580342	59.6011203677412	47.020598510934	65.0880891371594	54.5761425075518	65.1732365328095	65.8238698815341	51.8391470718717	61.5855567009536
4	59.1117692557842	28.7895671539664	72.4821098230336	0	33.359324680249	25.7968544098197	37.4554101612268	53.1120069695445	32.1941541291785	58.644538256424	45.2245376555323	61.9786877977484	31.8465560558199	42.6793049998402	68.7577325504864	46.5097632938491	59.2402432553104	44.8381489603647	51.2787121960425	61.4789010444525	47.1014056184337	48.8702015593176	44.5061937167742	38.4229004610836	65.5860197737774	37.2123976462599	39.4121585538871	22.5876287131694	39.6067426224853	52.0040836703249	49.0523696891225	46.3688674656344	57.3592785934155	59.5522377095835	60.4715041684777	39.1509880445781	29.6820698284124	54.2176265577843	33.6911059878478	36.29797682941	37.1701211913974	30.1746763714718	70.8733986553098	43.2864452106322	58.6277342115804	76.2553199632775	83.2992758496848	91.4573425685854	100.478235719114
5	63.1880168486686	40.384412597151	78.8387213129445	33.359324680249	0	37.955273960306	54.9362316151068	35.7210124986157	26.844034578378	67.696978818486	54.4914474958127	38.9853030200129	40.9793995281369	24.899829806641	71.2623290526856	41.5502065763705	68.4490747156998	35.8566922353867	68.4477733378226	46.3380374661526	35.3416864235434	48.9760951481707	34.9139661015453	44.0519925114759	55.3766315284034	47.8316656850885	39.3235450451972	48.1075809176787	38.5079055640368	28.9025983590628	23.0817795891803	28.7436604481636	61.2508681188457	46.369463253851	57.1161872003145	43.5035993412938	28.2503411540961	44.3092202639762	19.9522730140589	19.5147524339737	27.4741828189263	51.4735884237452	70.0919007219974	38.5347958305901	41.5510354988197	60.8818111645983	68.0821750447528	78.0901306548279	86.6890908104232
6	42.4548773896614	18.8466810849003	55.3760378873736	25.7968544098197	37.955273960306	0	28.0735008960612	44.3889041888545	33.7439724960161	47.7381651995318	38.6954372267588	55.65898960408	48.980431359499	38.9731042609396	59.1455207402457	41.0508103411821	69.8993384233621	58.2008043728171	60.4785712354569	63.386030362865	44.4904574237418	62.1814612497277	34.8350224391831	28.9878814690445	55.3793711504008	15.3739452193104	50.7535615378631	44.6730629792425	19.9990631875138	39.9750221899725	51.7319886778129	32.2955782827495	34.7754659263149	44.7677813640948	44.7999755453552	22.7324638391556	15.2775665699183	34.3552337217848	39.5518139134821	27.3579668626285	27.1234515008468	15.6856842415728	68.2472631964465	23.3333626936242	41.685869884415	54.8220067365646	61.365271670631	70.9640911344062	78.5252498986396
7	27.5159300180715	14.7998758241835	37.212103443934	37.4554101612268	54.9362316151068	28.0735008960612	0	47.6649031056861	35.2160915271586	24.1471641389796	17.3809455385444	59.9087922570948	44.7447894785793	44.8029554169698	38.894406498331	33.8503646693815	52.5066129600352	58.3197206949735	39.9101804991914	59.1815812078875	42.4167982688182	54.6745110110273	35.8751498574766	17.8644496004601	47.7996903235695	19.1312742178245	45.3786120809565	42.4421288668343	28.6372945502359	55.8822028271034	59.50032269769	47.6580106070936	31.0420720783517	46.2349975150159	35.8296540632451	19.6684285642117	31.1135323343562	42.7913959334488	45.2191083070863	50.2305552585116	35.1994793824108	30.5254302190293	49.8017797776605	48.4842581029963	52.4476082440321	69.1350831848415	73.739706838835	72.1514187805235	82.2094459337589
8	39.4746283308349	36.292166634307	53.9577322416979	53.1120069695445	35.7210124986157	44.3889041888545	47.6649031056861	0	24.2410026885311	46.6589277237231	38.6875935936869	12.6772242741568	50.0794171572701	12.4611186389282	43.768589310586	19.1723824800339	62.1343114039012	43.3971863020361	63.8524831297443	28.4701290672778	14.7178177842783	49.5950190538019	11.8400489699064	30.1897945588263	21.1411573689762	42.0872530806696	40.3353948907123	63.2276970667683	28.0742899024621	23.1139156221947	24.76970796652	21.5549104110503	43.139550464656	14.361027471725	27.9411651730772	30.5798073299793	29.4563811835916	24.7878995116642	27.1704347172352	35.1706614539191	17.5813259420323	59.4603060354929	44.848529434778	45.0580561913684	21.5796396360254	46.831586181102	51.2133038354309	48.3341424724114	59.8262496661071
9	42.3650119558168	22.7764870340212	57.4895937619116	32.1941541291785	26.844034578378	33.7439724960161	35.2160915271586	24.2410026885311	0	43.2768568811258	29.3508514600062	32.6010959468526	27.0893751599747	14.3762428891713	46.0603828809599	17.2169006517991	46.0679542415275	27.8758289852081	45.4713934037642	30.7535621818499	14.9711160511409	32.5576891863463	17.453914278992	21.3061943880791	35.8456918776633	35.6429594291879	21.0217337938772	39.0811976776082	27.7738139304342	35.0910369068815	24.8560953775463	30.4219674743575	46.9799977397692	33.9343918042821	37.530967325702	26.2397476615556	22.0948949127603	37.0887438110518	10.7217368697139	32.8922709218271	16.005387059067	47.0278228346659	44.5620979832693	45.0260523060218	38.9474495119652	63.0504562036018	68.8468696051346	69.1796758458983	80.4696386544508
10	15.5476031877574	31.7070845632707	19.9402781836561	58.644538256424	67.696978818486	47.7381651995318	24.1471641389796	46.6589277237231	43.2768568811258	0	15.1971859183066	57.5708464153069	55.6513500298682	49.094993353613	16.7904643468782	31.5413496735888	51.3385306306963	64.5824945962528	42.8665286082966	55.0023165986929	42.0804752215673	58.261159682346	37.4629856477892	23.8019182723324	36.0990715093684	34.7724349812293	51.1273869603996	60.3937608892432	37.7562867530518	61.8127685360752	64.1847046704552	54.6039366930911	31.3013218453571	41.850191316522	24.9667785648881	28.1440719434725	44.7946122540985	44.8726191044175	53.8393218739516	63.6566480106037	42.6777952212414	52.9204311236052	33.7946096262145	62.6659644898478	53.8892323315917	70.9087272156394	73.4124644339455	62.131362326307	73.6551048595628
11	22.2929911064922	20.2781672878805	33.3643347492256	45.2245376555323	54.4914474958127	38.6954372267588	17.3809455385444	38.6875935936869	29.3508514600062	15.1971859183066	0	49.7926081206122	40.8620239895423	37.777508729199	24.2406882681474	21.2639880431509	42.0166795120686	50.4184997363417	34.1880983218709	45.354563579381	31.1809351973005	45.0372430245712	28.2377090158084	12.1620914020783	33.9871814622069	29.4757259459269	36.8742147750379	46.6531786985099	30.8144221010486	53.6330594968831	52.0111120893206	46.4656268004127	34.358946224257	38.3023040456995	26.6203222185497	20.8332310402287	34.3836861001349	41.2676861971915	39.8632980041086	53.155968166031	32.1608530744671	45.8888574490141	32.5349347347394	55.6117971353834	49.1128321825667	69.44616827291	73.3518424770977	66.2034094489714	78.0647545286956
12	50.8632967852222	48.3194817253717	64.5095627687689	61.9786877977484	38.9853030200129	55.65898960408	59.9087922570948	12.6772242741568	32.6010959468526	57.5708464153069	49.7926081206122	0	55.748161932024	19.3753003475729	52.0782473880265	28.9565177994192	67.162712291607	44.1685922194791	71.8232790935273	25.7218888626951	21.4097685484594	52.233489402889	24.2259337094235	42.2322688335358	26.5302032086163	54.5686558570536	44.7741967918032	71.1841073835469	40.2275251148925	26.8702399469394	22.0970939971253	29.1420128788039	54.9522288533381	23.1924174825777	38.2664782124905	43.2394724322132	40.4201025151703	34.7362286679694	31.8763780045738	41.6458643134305	28.8003829090141	71.064244954956	49.4320260904184	53.7958299295622	27.9006223332161	51.1329516946352	54.9562466057796	51.3519425846812	62.4415076648811
13	61.2805879165308	38.1600371791877	74.1324652010094	31.8465560558199	40.9793995281369	48.980431359499	44.7447894785793	50.0794171572701	27.0893751599747	55.6513500298682	40.8620239895423	55.748161932024	0	39.7647877266988	59.6433937878371	38.4603226835957	31.6126592945531	21.3624989212212	32.4104813723168	42.2497787993561	37.1511314690401	18.1217093867994	43.8439170887655	39.4914545336303	57.475656476641	53.1861761432548	13.3771754079479	21.3334851475581	51.3468777121699	60.4312084258728	41.2741243465819	56.2689912387582	68.1916576845054	60.2369566924247	60.0116447978763	47.1307857965484	43.9909125068631	63.4385209660693	26.8095797920304	53.2090819681447	42.4167682872971	56.7288781169013	52.2599777703254	65.7842293134545	65.9506827603758	89.5466175745029	95.6072095671824	95.2981627126626	107.018203990813
14	44.2728812528	31.6259499580616	59.6545791019891	42.6793049998402	24.899829806641	38.9731042609396	44.8029554169698	12.4611186389282	14.3762428891713	49.094993353613	37.777508729199	19.3753003475729	39.7647877266988	0	48.8541675264526	19.2898885744458	56.9118808409209	33.4840785375703	58.3889200089289	27.5995106220683	12.154962072323	41.5709660858499	13.1357202017389	28.3768660706747	30.6010598842449	40.3395270508306	31.4087308826794	52.7046139255493	27.6965475795581	23.7749261204787	16.7893410072968	21.526702560619	47.2474231154867	25.1227091959963	35.4600659046005	30.0128989108123	24.0721253923367	30.4140501091557	15.0293724955372	28.9603901395859	13.1559581292759	54.1285679289597	47.8340845810047	42.5219068280593	28.3928263426124	53.3630331204765	58.927137175471	59.8351028536289	70.775707216939
15	22.7029421853936	42.3098265361252	25.6368125947517	68.7577325504864	71.2623290526856	59.1455207402457	38.894406498331	43.768589310586	46.0603828809599	16.7904643468782	24.2406882681474	52.0782473880265	59.6433937878371	48.8541675264526	0	30.2483131136009	50.5725073751046	63.7845906742082	47.8821088951468	47.502561428952	39.4180668236009	57.1405525723351	38.1496770056915	31.5715775572884	26.9368091946023	47.1212004149081	51.7342904244297	69.4033820478417	45.1284662280731	63.0670062553723	62.195505848106	57.4049550574363	40.4612874530536	39.2292451107462	23.6565719525241	37.0934353142878	52.2683610995722	47.8407217646945	55.4471277975923	69.2663729331202	46.2745931308937	67.0559822451721	21.4367533200742	70.9785688666209	54.2767726593285	72.720606881093	74.295212139397	57.5587025044433	70.332839953407
16	30.2764504907951	25.8403766391673	44.5110000586353	46.5097632938491	41.5502065763705	41.0508103411821	33.8503646693815	19.1723824800339	17.2169006517991	31.5413496735888	21.2639880431509	28.9565177994192	38.4603226835957	19.2898885744458	30.2483131136009	0	45.3819425253958	38.3476117659863	45.412310538095	26.984832202225	10.5537385691341	38.3403529098126	12.1536552117866	16.5110825631955	20.0730999417343	36.0770926292756	29.1611316320002	51.3242246041026	27.5440729122525	38.4992729972079	32.9460037507824	33.5363099665534	39.7413500850447	24.2893336741931	23.3779398135525	23.1523544685199	29.1921026399263	32.7713834774282	25.7370740499976	43.1026584252495	19.9458893747283	53.7330686129054	30.7353625462292	51.1189490981193	35.9091921462817	60.1351287760527	64.3609660860741	57.883343370131	70.3930424126046
17	62.7883941213635	53.0844816780657	70.820033094279	59.2402432553104	68.4490747156998	69.8993384233621	52.5066129600352	62.1343114039012	46.0679542415275	51.3385306306963	42.0166795120686	67.162712291607	31.6126592945531	56.9118808409209	50.5725073751046	45.3819425253958	0	40.4277507448061	18.3458172242322	45.9537551454476	47.6868963654273	24.2378646323653	56.3744037241762	48.7128527919326	58.359084099326	67.4039873622401	29.6252346452983	44.3498234826676	66.902968734843	80.1650931866541	60.5027786138378	75.5321930818147	76.214459340449	69.3877343573462	63.0392062342665	59.0854443519478	64.4724047134201	77.086467715386	49.7025397780035	78.2623008840162	60.0928521586547	76.1861764205319	37.1993482606569	88.274451561165	80.8629918627188	105.133037051888	109.575187473561	100.60283721255	113.749226592018
18	67.3679368754056	48.3598114884605	81.3319722421189	44.8381489603647	35.8566922353867	58.2008043728171	58.3197206949735	43.3971863020361	27.8758289852081	64.5824945962528	50.4184997363417	44.1685922194791	21.3624989212212	33.4840785375703	63.7845906742082	38.3476117659863	40.4277507448061	0	48.5166550261673	28.9681485624482	31.6559472306692	16.4686458175403	42.418124553573	46.8827491243842	53.3512371411744	62.5971245975916	14.8658791490246	41.2078828617884	55.4880704428952	54.4914136371762	26.9293538765576	53.1850357254218	74.5120932277101	56.594556385718	61.6126203984319	53.7558241961016	48.2224727709866	63.0493390025683	21.3711084427882	52.2112907180677	42.3335462833297	69.7026419997512	52.5741790151018	68.7548796777915	61.8220308438803	86.4686658765757	92.2730377230441	91.4101639883749	103.208991894095
19	55.5814147393727	44.3084809638677	62.5390465345044	51.2787121960425	68.4477733378226	60.4785712354569	39.9101804991914	63.8524831297443	45.4713934037642	42.8665286082966	34.1880983218709	71.8232790935273	32.4104813723168	58.3889200089289	47.8821088951468	45.412310538095	18.3458172242322	48.5166550261673	0	55.5702464586908	50.6034151838798	34.9317422691792	55.2087986708294	42.2049381484356	60.4658099607231	57.1997218209666	34.8936618738781	36.3983015131284	60.6210908951265	79.4735365073322	65.747923767931	73.3272958107187	67.4675521427498	68.7521555765189	59.576728628633	51.7398294937306	58.7721504280492	73.130879920527	51.6025641504844	74.8286856597285	57.4882508974586	63.6308625183307	42.3758409214359	81.4537185722003	79.2090576017338	101.596150068078	106.206563959201	99.0931436889805	111.53144067839
20	55.4135706653495	50.2821780863159	67.9479168771733	61.4789010444525	46.3380374661526	63.386030362865	59.1815812078875	28.4701290672778	30.7535621818499	55.0023165986929	45.354563579381	25.7218888626951	42.2497787993561	27.5995106220683	47.502561428952	26.984832202225	45.9537551454476	28.9681485624482	55.5702464586908	0	19.5543275361043	31.7110423195561	32.6047378710549	42.8450046264232	30.8879719338995	61.9099814037672	28.9920912664092	62.0225504059736	51.3125675896047	48.1964536630084	25.9285536451951	47.7897449067609	65.5169886268561	39.8404169795888	45.677002698188	49.4131339525462	49.7181534311401	52.5301973731611	29.7767306210719	56.0659470978878	38.6909202093969	77.0918005446674	34.9528383680738	69.9668922585403	49.889135890656	74.8114391684414	78.691589217181	70.4747092001617	83.1846882628569
21	39.9816147230409	31.998840514868	54.4303294812038	47.1014056184337	35.3416864235434	44.4904574237418	42.4167982688182	14.7178177842783	14.9711160511409	42.0804752215673	31.1809351973005	21.4097685484594	37.1511314690401	12.154962072323	39.4180668236009	10.5537385691341	47.6868963654273	31.6559472306692	50.6034151838798	19.5543275361043	0	35.3257249809433	13.6156622263763	25.1336568201943	23.1947480103732	42.6159182141393	26.3651988291733	52.4918768526745	31.8452529384803	34.3809352544455	22.8624306971425	31.3905169017304	47.5254360306536	25.7034995170317	31.1947034731669	30.3268501755772	30.7696187065586	35.1948347585124	19.2323099145373	40.2245110307196	19.7507326084442	58.4687322352134	35.8684983633097	51.7992861925134	35.0331513497207	60.3863748494231	65.0121110613572	60.3944579349831	72.6490131014496
22	64.6773668206907	48.5624003171772	76.7665091914388	48.8702015593176	48.9760951481707	62.1814612497277	54.6745110110273	49.5950190538019	32.5576891863463	58.261159682346	45.0372430245712	52.233489402889	18.1217093867994	41.5709660858499	57.1405525723351	38.3403529098126	24.2378646323653	16.4686458175403	34.9317422691792	31.7110423195561	35.3257249809433	0	46.3762040362808	45.6197532351778	53.4528502682567	63.7801748469952	11.753397061499	38.788114863242	59.2610857311725	64.7694317568124	39.9916071998313	61.901237184034	74.8400828049045	60.7516581404185	61.0301365830605	54.6538956177497	53.8562635908188	68.267945860469	31.2713360388677	62.6848386225041	48.2879772685577	71.7643824909998	43.7499611434456	76.7080827123577	69.1934896220965	94.3129912692946	99.5893231681445	94.9930243242391	107.628868930146
23	31.2337499387597	24.6443273344241	46.6229335717769	44.5061937167742	34.9139661015453	34.8350224391831	35.8751498574766	11.8400489699064	17.453914278992	37.4629856477892	28.2377090158084	24.2259337094235	43.8439170887655	13.1357202017389	38.1496770056915	12.1536552117866	56.3744037241762	42.418124553573	55.2087986708294	32.6047378710549	13.6156622263763	46.3762040362808	0	18.5870818101529	22.7662912142556	31.4264574712697	35.9215701486689	54.5341112130939	19.0008767614283	26.850318053333	29.689008116946	21.4923969096252	35.1533588228472	16.6765146374729	22.7726080404552	19.3665924913835	20.9342159739776	22.1863744200212	24.5640865336563	32.7806366331673	9.89285557730345	49.1981752828289	41.9842641334024	40.4415152343874	24.5460791175103	49.023023177105	53.8603622759166	51.7571409807183	63.2324483971915
24	22.8011776569324	11.5074156295497	37.3459213333083	38.4229004610836	44.0519925114759	28.9878814690445	17.8644496004601	30.1897945588263	21.3061943880791	23.8019182723324	12.1620914020783	42.2322688335358	39.4914545336303	28.3768660706747	31.5715775572884	16.5110825631955	48.7128527919326	46.8827491243842	42.2049381484356	42.8450046264232	25.1336568201943	45.6197532351778	18.5870818101529	0	31.6834989235431	21.5161704523213	35.3559723991246	45.2331125595266	19.4268482199425	42.1440813063805	43.8346326549064	34.7045927316468	29.4450725226693	30.4936068943434	23.661514549635	10.4835173910569	22.4602589670512	31.1708494777062	31.9622691541818	41.1384522030656	20.5420761798049	39.2146936662832	39.4281653921516	44.1027286657721	38.7491385240443	59.5441249150139	64.1909645819676	60.9861069236258	72.2701313799215
25	30.8678287641232	42.1809120133756	41.595704424674	65.5860197737774	55.3766315284034	55.3793711504008	47.7996903235695	21.1411573689762	35.8456918776633	36.0990715093684	33.9871814622069	26.5302032086163	57.475656476641	30.6010598842449	26.9368091946023	20.0730999417343	58.359084099326	53.3512371411744	60.4658099607231	30.8879719338995	23.1947480103732	53.4528502682567	22.7662912142556	31.6834989235431	0	47.3900111238703	46.4766834216206	71.3289710423588	37.0970990126498	42.3262757806873	42.1519331332927	39.4149391648124	41.6884092959534	18.4384399899859	18.4449816173851	34.6350061358185	42.9415119352209	33.3842622619675	42.1100180201916	54.1401439652652	32.532337907816	68.2012467745595	29.7275011083687	59.8387085166373	34.3770066255629	55.8255164283493	57.8251744917482	43.4652238084738	56.93923885453
26	28.2790287132354	15.3586907112564	40.2165857939431	37.2123976462599	47.8316656850885	15.3739452193104	19.1312742178245	42.0872530806696	35.6429594291879	34.7724349812293	29.4757259459269	54.5686558570536	53.1861761432548	40.3395270508306	47.1212004149081	36.0770926292756	67.4039873622401	62.5971245975916	57.1997218209666	61.9099814037672	42.6159182141393	63.7801748469952	31.4264574712697	21.5161704523213	47.3900111238703	0	52.6942874988228	51.2438932533552	15.1508776216369	43.0250820873323	55.9087356979279	34.5314860557913	20.786883824048	38.5252877364367	33.3691406078581	13.2369537149118	19.9670599804031	29.0898416010394	44.3244073124759	37.0215094917937	27.5884056606259	22.2448993962659	59.8159560613449	30.6208374652356	39.3402666244845	52.3247982602647	57.4987511545589	61.8669847260328	70.1026061860482
27	55.7916805343035	37.623033936082	68.9633244207837	39.4121585538871	39.3235450451972	50.7535615378631	45.3786120809565	40.3353948907123	21.0217337938772	51.1273869603996	36.8742147750379	44.7741967918032	13.3771754079479	31.4087308826794	51.7342904244297	29.1611316320002	29.6252346452983	14.8658791490246	34.8936618738781	28.9920912664092	26.3651988291733	11.753397061499	35.9215701486689	35.3559723991246	46.4766834216206	52.6942874988228	0	33.836492986566	47.8160120490813	54.2995048249528	32.6566318820576	50.8519045188262	64.4122586049814	51.2575239389274	52.1335987278662	43.7343993749928	42.1062148801978	57.3633897384976	20.8619440689379	51.5224499809466	36.930990506748	61.1027637221769	42.1982672833717	65.0173005508821	58.7363569826871	83.5328335914281	89.0419576685912	86.1768141972105	98.4179434583435
28	66.2685593924311	38.9782352186816	77.9733948418541	22.5876287131694	48.1075809176787	44.6730629792425	42.4421288668343	63.2276970667683	39.0811976776082	60.3937608892432	46.6531786985099	71.1841073835469	21.3334851475581	52.7046139255493	69.4033820478417	51.3242246041026	44.3498234826676	41.2078828617884	36.3983015131284	62.0225504059736	52.4918768526745	38.788114863242	54.5341112130939	45.2331125595266	71.3289710423588	51.2438932533552	33.836492986566	0	54.7086904521231	68.781265809016	56.9257496475765	63.2847405470307	69.8078956660607	70.9720552757136	68.6855130668175	50.5077956097558	46.6401633761847	69.6459855437329	40.6214256815977	56.2315359288295	50.4630196423029	46.6494739458124	67.0326015909018	64.6810836187676	74.3182815020445	94.8386501172942	101.374595529148	104.594379229684	115.195156883397
29	28.3663990371489	18.0462924593496	43.0662397847162	39.6067426224853	38.5079055640368	19.9990631875138	28.6372945502359	28.0742899024621	27.7738139304342	37.7562867530518	30.8144221010486	40.2275251148925	51.3468777121699	27.6965475795581	45.1284662280731	27.5440729122525	66.902968734843	55.4880704428952	60.6210908951265	51.3125675896047	31.8452529384803	59.2610857311725	19.0008767614283	19.4268482199425	37.0970990126498	15.1508776216369	47.8160120490813	54.7086904521231	0	28.7267043189401	43.6415890730895	20.2730602163741	22.7558814742439	25.1885430417886	26.4911728873028	10.3497116092882	11.7537987185228	16.1732719024254	35.3982638958091	27.5770221226333	14.7832865164082	33.4804352226323	55.3553533201936	26.0257711103927	24.9939534410977	42.3475493036497	47.9307832164038	52.3927446357609	61.4207240371451
30	51.5140071888937	42.4280141291953	66.0491512053025	52.0040836703249	28.9025983590628	39.9750221899725	55.8822028271034	23.1139156221947	35.0910369068815	61.8127685360752	53.6330594968831	26.8702399469394	60.4312084258728	23.7749261204787	63.0670062553723	38.4992729972079	80.1650931866541	54.4914136371762	79.4735365073322	48.1964536630084	34.3809352544455	64.7694317568124	26.850318053333	42.1440813063805	42.3262757806873	43.0250820873323	54.2995048249528	68.781265809016	28.7267043189401	0	31.0186823985548	8.51009375878514	46.6007312305176	26.6098138012449	42.3973606661016	37.3392823685605	27.1463680525649	22.748113282257	34.7767627034636	19.7389011614786	22.4635968953885	55.139757749437	67.3154434279711	29.4959432041433	14.9351711276749	33.5405099849168	40.1325635875906	51.1380322513535	58.515511331618
31	60.6226337092046	46.1182223248608	75.76016949561	49.0523696891225	23.0817795891803	51.7319886778129	59.50032269769	24.76970796652	24.8560953775463	64.1847046704552	52.0111120893206	22.0970939971253	41.2741243465819	16.7893410072968	62.195505848106	32.9460037507824	60.5027786138378	26.9293538765576	65.747923767931	25.9285536451951	22.8624306971425	39.9916071998313	29.689008116946	43.8346326549064	42.1519331332927	55.9087356979279	32.6566318820576	56.9257496475765	43.6415890730895	31.0186823985548	0	32.7782910315461	63.9190400232346	38.9273005664634	51.0972855262897	46.4016157771824	37.7469797997113	45.1541209862924	17.0589791165027	35.6474638235512	28.9592625019708	66.6119107611937	56.2638629284495	53.2100940069912	40.0399305420362	63.5144743621963	69.182136882974	71.3189646911905	81.7938531344897
32	44.4281828716932	34.4601175171125	59.1866855133846	46.3688674656344	28.7436604481636	32.2955782827495	47.6580106070936	21.5549104110503	30.4219674743575	54.6039366930911	46.4656268004127	29.1420128788039	56.2689912387582	21.526702560619	57.4049550574363	33.5363099665534	75.5321930818147	53.1850357254218	73.3272958107187	47.7897449067609	31.3905169017304	61.901237184034	21.4923969096252	34.7045927316468	39.4149391648124	34.5314860557913	50.8519045188262	63.2847405470307	20.2730602163741	8.51009375878514	32.7782910315461	0	39.1300536506593	23.468901860895	36.6916575798656	29.1535151809869	19.3740827518663	16.9219876332278	32.3358128105665	17.2907680003831	15.8603285692068	47.5214869894234	63.1991648362501	24.6973272982894	13.7155325601447	34.1337984321831	40.818934086492	50.4973092620253	58.5060317863022
33	17.8411761516962	31.3000491078369	26.0446536909585	57.3592785934155	61.2508681188457	34.7754659263149	31.0420720783517	43.139550464656	46.9799977397692	31.3013218453571	34.358946224257	54.9522288533381	68.1916576845054	47.2474231154867	40.4612874530536	39.7413500850447	76.214459340449	74.5120932277101	67.4675521427498	65.5169886268561	47.5254360306536	74.8400828049045	35.1533588228472	29.4450725226693	41.6884092959534	20.786883824048	64.4122586049814	69.8078956660607	22.7558814742439	46.6007312305176	63.9190400232346	39.1300536506593	0	33.065045315445	23.7689251451259	21.4070614070593	33.9220402192228	24.8881393775264	56.2045270235241	48.6771506328591	35.9122708064414	40.8205517625314	58.0515259149504	39.8475444434545	36.3336831228887	44.5540543383779	47.1988009101976	45.4989550551917	53.4036451265904
34	30.943422616717	37.4554880113819	44.0502855001668	59.5522377095835	46.369463253851	44.7677813640948	46.2349975150159	14.361027471725	33.9343918042821	41.850191316522	38.3023040456995	23.1924174825777	60.2369566924247	25.1227091959963	39.2292451107462	24.2893336741931	69.3877343573462	56.594556385718	68.7521555765189	39.8404169795888	25.7034995170317	60.7516581404185	16.6765146374729	30.4936068943434	18.4384399899859	38.5252877364367	51.2575239389274	70.9720552757136	25.1885430417886	26.6098138012449	38.9273005664634	23.468901860895	33.065045315445	0	18.3643725302801	27.8899540966549	31.9389380976671	16.1753773200807	39.4883129848804	40.0174760320462	22.8142178963777	58.6410860638978	46.5135907881307	43.6262832427213	16.1740739281901	38.3001688687371	41.4064635808686	35.4119481380242	47.1978218688765
35	13.8474080675788	33.0171005518123	26.3353556551762	60.4715041684777	57.1161872003145	44.7999755453552	35.8296540632451	27.9411651730772	37.530967325702	24.9667785648881	26.6203222185497	38.2664782124905	60.0116447978763	35.4600659046005	23.6565719525241	23.3779398135525	63.0392062342665	61.6126203984319	59.576728628633	45.677002698188	31.1947034731669	61.0301365830605	22.7726080404552	23.661514549635	18.4449816173851	33.3691406078581	52.1335987278662	68.6855130668175	26.4911728873028	42.3973606661016	51.0972855262897	36.6916575798656	23.7689251451259	18.3643725302801	0	22.7814230920713	36.0091441456324	24.6698194487379	46.4513511807376	50.6439634494793	29.9313384726451	55.480371061158	37.7522718831978	50.5543177335091	31.6459271508051	49.2112808412711	51.3023421895514	39.7030631344243	51.9965014833054
36	21.512457693044	11.796941474187	36.4110074906497	39.1509880445781	43.5035993412938	22.7324638391556	19.6684285642117	30.5798073299793	26.2397476615556	28.1440719434725	20.8332310402287	43.2394724322132	47.1307857965484	30.0128989108123	37.0934353142878	23.1523544685199	59.0854443519478	53.7558241961016	51.7398294937306	49.4131339525462	30.3268501755772	54.6538956177497	19.3665924913835	10.4835173910569	34.6350061358185	13.2369537149118	43.7343993749928	50.5077956097558	10.3497116092882	37.3392823685605	46.4016157771824	29.1535151809869	21.4070614070593	27.8899540966549	22.7814230920713	0	17.2564776013211	23.5195768099399	35.904216875886	35.9829552620338	18.5808422424145	33.7303583983969	47.9954531850742	35.3147409388712	32.7874617972715	50.9993281716171	55.8404763956315	55.7952838386013	65.9109140779809
37	38.27246907679	17.1006154360642	53.3040189977802	29.6820698284124	28.2503411540961	15.2775665699183	31.1135323343562	29.4563811835916	22.0948949127603	44.7946122540985	34.3836861001349	40.4201025151703	43.9909125068631	24.0721253923367	52.2683610995722	29.1921026399263	64.4724047134201	48.2224727709866	58.7721504280492	49.7181534311401	30.7696187065586	53.8562635908188	20.9342159739776	22.4602589670512	42.9415119352209	19.9670599804031	42.1062148801978	46.6401633761847	11.7537987185228	27.1463680525649	37.7469797997113	19.3740827518663	33.9220402192228	31.9389380976671	36.0091441456324	17.2564776013211	0	24.5737152227359	27.6906207619035	19.4659088933286	12.1217261232159	30.8383218024561	58.956330314768	23.930657133489	29.6873177298603	48.2154401923849	54.7749325880213	62.0361752443936	70.888863139074
38	31.7358906870386	33.5564110422236	44.8851465803379	54.2176265577843	44.3092202639762	34.3552337217848	42.7913959334488	24.7878995116642	37.0887438110518	44.8726191044175	41.2676861971915	34.7362286679694	63.4385209660693	30.4140501091557	47.8407217646945	32.7713834774282	77.086467715386	63.0493390025683	73.130879920527	52.5301973731611	35.1948347585124	68.267945860469	22.1863744200212	31.1708494777062	33.3842622619675	29.0898416010394	57.3633897384976	69.6459855437329	16.1732719024254	22.748113282257	45.1541209862924	16.9219876332278	24.8881393775264	16.1753773200807	24.6698194487379	23.5195768099399	24.5737152227359	0	42.8964749268921	31.6632991194432	21.6609090217168	47.4550331455826	58.6358027817916	29.2654041157907	11.6133767150353	28.5101190071583	33.3191003600684	37.7282428027089	46.3584342385555
39	52.5656598409555	32.2046847863263	67.8298719261651	33.6911059878478	19.9522730140589	39.5518139134821	45.2191083070863	27.1704347172352	10.7217368697139	53.8393218739516	39.8632980041086	31.8763780045738	26.8095797920304	15.0293724955372	55.4471277975923	25.7370740499976	49.7025397780035	21.3711084427882	51.6025641504844	29.7767306210719	19.2323099145373	31.2713360388677	24.5640865336563	31.9622691541818	42.1100180201916	44.3244073124759	20.8619440689379	40.6214256815977	35.3982638958091	34.7767627034636	17.0589791165027	32.3358128105665	56.2045270235241	39.4883129848804	46.4513511807376	35.904216875886	27.6906207619035	42.8964749268921	0	32.013929233546	21.8014018089687	53.1202109877813	51.3045136773628	47.8162282049918	42.171583520673	66.1570293079354	72.3243651038813	74.5959230084099	85.5037966426523
40	55.5873405630212	36.1593948611378	70.5452901939071	36.29797682941	19.5147524339737	27.3579668626285	50.2305552585116	35.1706614539191	32.8922709218271	63.6566480106037	53.155968166031	41.6458643134305	53.2090819681447	28.9603901395859	69.2663729331202	43.1026584252495	78.2623008840162	52.2112907180677	74.8286856597285	56.0659470978878	40.2245110307196	62.6848386225041	32.7806366331673	41.1384522030656	54.1401439652652	37.0215094917937	51.5224499809466	56.2315359288295	27.5770221226333	19.7389011614786	35.6474638235512	17.2907680003831	48.6771506328591	40.0174760320462	50.6439634494793	35.9829552620338	19.4659088933286	31.6632991194432	32.013929233546	0	23.4906057478498	41.3228079327138	73.8259620445712	19.457802298242	30.4699701494127	44.844494327586	52.4757123870321	66.8831968431735	73.6894536981506
41	36.0963312209919	21.5224322436144	51.762824580342	37.1701211913974	27.4741828189263	27.1234515008468	35.1994793824108	17.5813259420323	16.005387059067	42.6777952212414	32.1608530744671	28.8003829090141	42.4167682872971	13.1559581292759	46.2745931308937	19.9458893747283	60.0928521586547	42.3335462833297	57.4882508974586	38.6909202093969	19.7507326084442	48.2879772685577	9.89285557730345	20.5420761798049	32.532337907816	27.5884056606259	36.930990506748	50.4630196423029	14.7832865164082	22.4635968953885	28.9592625019708	15.8603285692068	35.9122708064414	22.8142178963777	29.9313384726451	18.5808422424145	12.1217261232159	21.6609090217168	21.8014018089687	23.4906057478498	0	42.3490429400024	50.622098847482	32.197277557449	24.1297463007472	47.2739907745917	53.1951968816351	56.367575607583	66.5743806957124
42	49.6085340685345	28.4624537567702	59.6011203677412	30.1746763714718	51.4735884237452	15.6856842415728	30.5254302190293	59.4603060354929	47.0278228346659	52.9204311236052	45.8888574490141	71.064244954956	56.7288781169013	54.1285679289597	67.0559822451721	53.7330686129054	76.1861764205319	69.7026419997512	63.6308625183307	77.0918005446674	58.4687322352134	71.7643824909998	49.1981752828289	39.2146936662832	68.2012467745595	22.2448993962659	61.1027637221769	46.6494739458124	33.4804352226323	55.139757749437	66.6119107611937	47.5214869894234	40.8205517625314	58.6410860638978	55.480371061158	33.7303583983969	30.8383218024561	47.4550331455826	53.1202109877813	41.3228079327138	42.3490429400024	0	77.7975318705094	33.2915263217164	55.9538492085631	65.6238195662642	71.742553941552	81.8599362310052	88.500002221624
43	41.281384087212	50.0690670570218	47.020598510934	70.8733986553098	70.0919007219974	68.2472631964465	49.8017797776605	44.848529434778	44.5620979832693	33.7946096262145	32.5349347347394	49.4320260904184	52.2599777703254	47.8340845810047	21.4367533200742	30.7353625462292	37.1993482606569	52.5741790151018	42.3758409214359	34.9528383680738	35.8684983633097	43.7499611434456	41.9842641334024	39.4281653921516	29.7275011083687	59.8159560613449	42.1982672833717	67.0326015909018	55.3553533201936	67.3154434279711	56.2638629284495	63.1991648362501	58.0515259149504	46.5135907881307	37.7522718831978	47.9954531850742	58.956330314768	58.6358027817916	51.3045136773628	73.8259620445712	50.622098847482	77.7975318705094	0	80.7252968943738	61.9958782625151	84.2394345667046	86.4791141677834	69.9997100922857	83.5805867688349
44	52.3269999164525	37.8647255951313	65.0880891371594	43.2864452106322	38.5347958305901	23.3333626936242	48.4842581029963	45.0580561913684	45.0260523060218	62.6659644898478	55.6117971353834	53.7958299295622	65.7842293134545	42.5219068280593	70.9785688666209	51.1189490981193	88.274451561165	68.7548796777915	81.4537185722003	69.9668922585403	51.7992861925134	76.7080827123577	40.4415152343874	44.1027286657721	59.8387085166373	30.6208374652356	65.0173005508821	64.6810836187676	26.0257711103927	29.4959432041433	53.2100940069912	24.6973272982894	39.8475444434545	43.6262832427213	50.5543177335091	35.3147409388712	23.930657133489	29.2654041157907	47.8162282049918	19.457802298242	32.197277557449	33.2915263217164	80.7252968943738	0	32.5383948585901	37.3131946437363	44.7085320304899	62.7986737877394	67.3469796364448
45	41.4363056871101	41.5014881127622	54.5761425075518	58.6277342115804	41.5510354988197	41.685869884415	52.4476082440321	21.5796396360254	38.9474495119652	53.8892323315917	49.1128321825667	27.9006223332161	65.9506827603758	28.3928263426124	54.2767726593285	35.9091921462817	80.8629918627188	61.8220308438803	79.2090576017338	49.889135890656	35.0331513497207	69.1934896220965	24.5460791175103	38.7491385240443	34.3770066255629	39.3402666244845	58.7363569826871	74.3182815020445	24.9939534410977	14.9351711276749	40.0399305420362	13.7155325601447	36.3336831228887	16.1740739281901	31.6459271508051	32.7874617972715	29.6873177298603	11.6133767150353	42.171583520673	30.4699701494127	24.1297463007472	55.9538492085631	61.9958782625151	32.5383948585901	0	25.4366696438137	30.5596930661225	37.0009798773533	45.2210726843249
46	56.0122731444921	60.3829268104452	65.1732365328095	76.2553199632775	60.8818111645983	54.8220067365646	69.1350831848415	46.831586181102	63.0504562036018	70.9087272156394	69.44616827291	51.1329516946352	89.5466175745029	53.3630331204765	72.720606881093	60.1351287760527	105.133037051888	86.4686658765757	101.596150068078	74.8114391684414	60.3863748494231	94.3129912692946	49.023023177105	59.5441249150139	55.8255164283493	52.3247982602647	83.5328335914281	94.8386501172942	42.3475493036497	33.5405099849168	63.5144743621963	34.1337984321831	44.5540543383779	38.3001688687371	49.2112808412711	50.9993281716171	48.2154401923849	28.5101190071583	66.1570293079354	44.844494327586	47.2739907745917	65.6238195662642	84.2394345667046	37.3131946437363	25.4366696438137	0	7.86525090071015	34.1430984792313	33.9209222276674
47	58.1616554550104	65.8986095583064	65.8238698815341	83.2992758496848	68.0821750447528	61.365271670631	73.739706838835	51.2133038354309	68.8468696051346	73.4124644339455	73.3518424770977	54.9562466057796	95.6072095671824	58.927137175471	74.295212139397	64.3609660860741	109.575187473561	92.2730377230441	106.206563959201	78.691589217181	65.0121110613572	99.5893231681445	53.8603622759166	64.1909645819676	57.8251744917482	57.4987511545589	89.0419576685912	101.374595529148	47.9307832164038	40.1325635875906	69.182136882974	40.818934086492	47.1988009101976	41.4064635808686	51.3023421895514	55.8404763956315	54.7749325880213	33.3191003600684	72.3243651038813	52.4757123870321	53.1951968816351	71.742553941552	86.4791141677834	44.7085320304899	30.5596930661225	7.86525090071015	0	29.686119882576	27.1290334980348
48	48.1678536476911	67.4221360156564	51.8391470718717	91.4573425685854	78.0901306548279	70.9640911344062	72.1514187805235	48.3341424724114	69.1796758458983	62.131362326307	66.2034094489714	51.3519425846812	95.2981627126626	59.8351028536289	57.5587025044433	57.883343370131	100.60283721255	91.4101639883749	99.0931436889805	70.4747092001617	60.3944579349831	94.9930243242391	51.7571409807183	60.9861069236258	43.4652238084738	61.8669847260328	86.1768141972105	104.594379229684	52.3927446357609	51.1380322513535	71.3189646911905	50.4973092620253	45.4989550551917	35.4119481380242	39.7030631344243	55.7952838386013	62.0361752443936	37.7282428027089	74.5959230084099	66.8831968431735	56.367575607583	81.8599362310052	69.9997100922857	62.7986737877394	37.0009798773533	34.1430984792313	29.686119882576	0	13.6773354203806
49	59.0760420669793	77.5205307461306	61.5855567009536	100.478235719114	86.6890908104232	78.5252498986396	82.2094459337589	59.8262496661071	80.4696386544508	73.6551048595628	78.0647545286956	62.4415076648811	107.018203990813	70.775707216939	70.332839953407	70.3930424126046	113.749226592018	103.208991894095	111.53144067839	83.1846882628569	72.6490131014496	107.628868930146	63.2324483971915	72.2701313799215	56.93923885453	70.1026061860482	98.4179434583435	115.195156883397	61.4207240371451	58.515511331618	81.7938531344897	58.5060317863022	53.4036451265904	47.1978218688765	51.9965014833054	65.9109140779809	70.888863139074	46.3584342385555	85.5037966426523	73.6894536981506	66.5743806957124	88.500002221624	83.5805867688349	67.3469796364448	45.2210726843249	33.9209222276674	27.1290334980348	13.6773354203806	0
50	60.2732852219441	74.6432855415408	64.1746436797635	95.354217103838	82.4662023163794	72.1787657385995	80.0097559729834	60.8160167625464	79.4369497047933	75.681342964555	78.8011462814821	64.6897105946176	106.152767316412	70.1490603831451	75.4086077753459	71.9427303755191	116.424219870572	103.531313025062	112.702460218842	86.9774771525778	74.0841264544792	109.093295457398	63.0617386336648	71.5189640735401	62.0771798980716	65.3460619532839	98.9524075217888	112.151746817417	57.5108969478718	54.3817285034648	81.4949234252847	54.1672465186531	50.4373582982844	48.6676394709729	54.5582246926586	63.5586047748522	66.3172808697821	42.9528750478436	84.1934308634387	67.19355717613	64.2240973239481	81.2305926760406	89.5620365088794	58.2077178410039	42.350465284786	23.9329151321378	16.5059260267482	23.5347027332437	14.7934997903273
51	57.2990175866098	79.2720478105983	56.518310060179	104.012836192077	94.0336343417002	81.0450016328852	81.6251233123747	66.3127138411785	85.1422506141599	71.4020290530262	78.1601895968184	70.5529987345553	110.848546743235	77.1355051258496	68.8201300048215	73.8467756017899	115.358184847666	109.109723428385	111.788267790294	89.095412086839	77.7875096038855	111.86680582964	67.8671716125302	73.8565652556425	60.4439078995951	70.7570085785989	102.71034992207	117.881673124181	64.4781994128103	66.9404082661443	89.7038309837718	65.4844261912899	51.8601911715821	52.552388558414	52.8357150533371	67.5279669118804	75.0513369367454	51.1260307428486	91.4521549757353	80.4627776070622	71.6119116515626	89.3220919297364	84.3744089140451	72.2186031824568	52.7160802460033	42.2606341908578	35.8643764555368	19.6656012438087	13.1328428404807
52	49.8806904002867	72.0875458185737	49.4775318459395	97.2363291754658	88.4098857847173	74.3827035151599	74.2060159537252	60.5565514866371	78.5382415916202	64.0937501529582	70.8187556572565	65.6939779447449	103.974157747555	71.150629277577	62.0534144569709	67.1362411066697	108.442907358096	102.927991480242	104.513565701501	83.5184616482983	71.5370823583918	105.305722084855	61.3603800925034	66.6237522623458	54.4256917901154	63.6855440595715	96.0634569669829	110.756769490412	57.6889722882661	62.0753780394191	84.3555552435006	59.9599014375797	44.6012925712267	46.508300434713	45.7538334495152	60.3452861259802	68.500747234874	44.9171102743208	85.2253362266367	74.992801236797	65.1826336298382	82.6450530088355	78.089208588701	66.8344283405648	47.5146148113681	39.4638560478005	34.0354706527354	16.6315671008967	15.2474368241184
53	45.1639105863978	62.5179857754916	46.5675215642558	85.7447165482877	80.6582238187254	61.0391230811556	64.5176584574616	59.0317508178766	72.8896706956364	60.2492689847204	65.5735456165062	66.7007931677964	97.8170170527138	67.2171185099625	63.2640830362524	64.5210551516404	106.14233488159	99.4683644766644	99.6384492589885	84.9802315642114	69.5402949265208	102.449981549012	57.1594528492108	59.9085371414292	57.3768693890071	51.1819603500816	92.0592914223186	101.230832251624	47.7511567220589	56.1065652726004	81.6655796821904	52.521893153234	33.5021911290624	45.4663603178899	44.2040840318427	51.5287834980741	58.324438066291	37.3607478902469	79.9160398768847	64.7009777341291	58.3496527047094	67.3665801634436	80.8598280146471	52.6943791772291	42.7677197086678	31.7894933910869	28.6421399698467	28.8577532920905	27.8351849763822
54	49.2122776536096	68.7023670549325	53.3783838045458	92.8667854871042	77.8146796934119	74.9048964017042	73.7584488598719	45.0277038244884	67.1628895349245	61.3436935903966	64.9422423933123	45.9873061718932	92.4437374078851	57.3342932390966	53.5608549296115	54.4955454632434	95.3750247588074	86.7517664817557	95.9783366635102	63.1468161082896	56.1857804259827	89.7990793400733	50.1309230923851	60.7203923169092	37.244943716054	65.8884779383976	82.0777377341458	104.024690942302	55.2566462867091	52.3759041298833	67.3995144873896	52.375809571312	50.81268401014	33.7753893785951	38.687748058442	57.5423341519899	64.1736277426276	41.3455454322074	72.0875132314295	69.5416343220871	56.4066097453235	86.8936648172946	63.0029667000992	68.7638791131882	39.1827115216893	42.7766971091797	39.4180772679833	12.7238999962884	24.2924938006173
55	54.0277562901808	75.088647983271	55.3880330820765	99.5993384092154	87.1089381955963	78.1984983418613	78.7788551403679	57.662761617928	78.1239555267393	67.8982931773281	73.3791318936388	60.64525540927	104.065929584916	69.1172611375455	63.4226958437032	66.4851547203694	108.444489017928	100.643701245944	106.46433850103	79.3687089933318	69.4728261466965	103.81734342385	60.6788616535435	68.7815206174808	51.7038325089631	68.5004496891221	95.0690990762381	112.843397948902	60.186702257476	59.8839259013316	80.7117049445665	59.1733943261454	50.7632709816952	44.5265762313471	47.0319511898381	63.335559909558	70.2350484464705	45.8677893460431	83.8094186453085	75.1732156859536	65.1905340883517	88.1585497248601	76.8820231617798	69.6238690981396	45.7684770290476	39.2135967410155	33.4108878518237	9.39581027606221	9.19946660179824
56	55.6949196575079	70.5149808090313	61.0551915448972	91.9109923606049	76.2096728504325	70.8728476530475	76.8986181764886	50.751520845977	71.7921570837851	70.4597724381448	72.762907143518	52.9857819646697	98.6945344979459	61.3162151592823	67.5307524867998	63.1185370494947	107.584536108569	94.0541787620609	105.870170123204	75.1693752569126	64.3198108946699	99.6062857581382	54.9206596385869	65.730219426318	51.0278871480891	63.9500890365142	90.1692507009869	107.202081434723	53.7326030305651	47.722610707422	71.6663365901972	48.3838724290509	49.5865289684994	39.0958461588907	47.1772669005742	59.2637013956402	62.2520323207121	37.9262310828741	76.0466867346207	63.5313099352848	57.6225302068029	81.975686859685	79.3386275328642	58.6376875866851	35.092042352116	24.8269706612887	19.0054050942983	12.9190512409394	11.3108596740705
57	69.4552038962073	80.9750216081372	75.4024765951839	99.4815343058678	81.1669878653692	78.5720224301619	88.5599282676898	60.3619575751525	81.3368692840216	84.4574335152602	85.6367274347698	61.0473869022699	108.42320663373	69.8854786433642	82.1730609706718	74.8519927893307	119.949323702943	102.609670926149	118.447297715219	85.1733351172924	74.735687574874	109.937742597959	65.4527906393837	77.4820253918083	64.0478439264664	73.8257950551848	100.284421952807	116.469716535922	63.320286268155	52.3301708890835	78.276624117916	54.6790382858661	61.3508675981303	50.6037711395263	60.9735030982972	70.3382122759812	70.4027200289288	47.5029189843507	84.2256431195779	67.7519210069627	66.6377444830637	89.5657041268872	93.1283126004988	62.477165617772	42.6983176089296	25.2575940142452	18.4294629526215	27.6754903317442	20.0712365271049
58	48.8755270498444	64.9547564498338	49.806896038301	87.281857264803	83.3838512270263	62.0464642517329	66.5604312498446	63.7400977322094	76.5101000473802	63.7233162385428	69.0420351341164	71.6991851457612	101.065065564759	71.295895791957	67.8912719761379	68.9561699823733	110.141027795234	103.45154916427	102.868611484543	90.0835522193406	74.0873229472099	106.544397693393	61.3552053133787	63.2618066624109	62.8850472945612	52.625256604058	95.9401444737666	103.337076455389	50.4351668136141	59.3948423207008	85.8124617374523	55.6608993726069	35.7826822984134	50.5054940451703	49.0284072965546	54.4271632848975	60.6926707157684	41.0529544630554	83.5385804324539	66.6344607080712	61.8078082817056	67.2063794432984	85.9136782579793	53.1333517343427	46.773967839608	33.8116152056499	30.8599517424556	34.6740083299161	32.2018765282279
59	65.7733794066883	78.3628524317635	69.9054652301613	97.6573722445144	84.6039460111498	74.2238810737909	84.0478905419254	65.5269368143151	83.5101542807751	81.2872891729165	83.9367863189952	69.3120328885609	110.183307751734	74.1850230892248	81.8536286059928	77.153677211605	121.864862040857	107.66117274629	117.765314072876	92.2885021231386	78.9936991347919	113.870601641046	67.6777982072632	76.1290722003165	68.3371360381508	68.4035529191137	103.473188008381	115.39356943939	60.9538202445344	56.7327312513692	85.1180670432506	56.8440487180177	54.5746718377328	53.9868491796739	60.4980545816458	67.6615097107293	69.1592345162705	46.8182394875982	87.8809391730132	68.5412177655264	67.9415379351257	82.7521855509262	96.0560111303046	58.5475695885162	45.9263021239467	24.1470652557572	16.813434652895	30.7770531994184	21.2625569699744
60	36.444412449137	56.3578715481276	41.1583803920541	81.4540081797505	70.9822603201757	61.0062238078481	60.4644278092709	40.9604850144846	59.7472343275281	50.6673333441388	54.7543729692112	46.4445141398186	85.3928878962573	51.9346993525282	47.3845849525439	48.0386115363211	90.5338251707207	83.273947126903	88.0271357850183	63.7426832806957	51.8353023751738	85.9229864560109	42.3490227766644	49.7800678460799	35.2417145011914	50.9635485750313	76.8268291848772	93.9458307237345	42.1967633472859	45.8961503119792	65.1175211156078	43.5606003035702	34.4156082357362	26.943714819762	28.4550851786972	44.6445717895019	52.496289479474	28.9597195182531	66.1787163222672	59.8973382377754	47.1929437578652	71.642762748309	61.1666957811235	55.6799495802617	31.0412316944317	33.7381027443398	31.5323802021416	11.8054043988077	23.6072723793133
61	46.0782282830118	63.208380212143	52.3507331666013	86.6106334159772	70.6246227092695	70.2841334733509	69.2185893580803	37.0715144028197	59.6541884662459	57.4768106864408	59.4547001399307	37.4776315754861	84.7271375529737	49.4967967517963	49.1831851915101	47.1558612243965	88.124894222324	78.2604896395068	89.56011498149	54.4645806672704	48.0776921332313	81.5829726145698	43.0327939521386	54.9154358382545	29.7959431329913	62.0385619656275	74.0350630980773	97.1719489136253	50.4150169277018	46.4267833660429	59.0534485520432	46.6028740783516	49.0577693101972	27.0618064483819	34.0468512179357	52.5725057392293	58.5016549057228	37.1335800550624	64.1627478203969	63.8775420570567	49.7591037289742	83.080874635586	56.6817130265487	65.1740672335011	34.0993010796192	42.6888891967452	40.8525055180779	18.7344049192515	31.2172693601592
62	58.0002251864603	68.1855616124627	63.7432602968034	86.8586496302712	74.7237988570013	63.4179960662557	74.3939149848276	57.2919275557252	73.8347271634563	73.5209593969503	75.0639214228931	62.2044944113881	100.280481451512	65.0842752973768	75.3072563065959	68.5079303027155	113.178980642878	98.5236062529933	108.617991517529	84.8936951775712	70.4313993443011	104.839772088313	58.5579105758251	66.6480144331689	61.773436039851	58.1571236680154	94.1493777235026	104.866949435355	50.6568141450576	47.5434484435783	76.5849390116127	46.9618611475656	45.8050534794116	46.1164097288417	52.9746745724409	57.8203499734033	58.5941805975661	37.0513491119346	78.3002530801406	58.1955660679977	58.0591547698565	72.1827333345366	89.3987702209248	47.7933844815594	36.9286829400918	15.0567759063324	9.45545961371169	30.1260760721359	25.2716195703684
63	62.3551326187584	74.5866456867461	68.3170204104781	94.0616874784419	77.1674024076166	72.8089370871356	81.7631187085273	55.1529334639564	75.7623636786877	77.4053436380744	78.84653183621	56.8996168692328	102.834494081144	64.846328851898	75.4371000625882	68.7688108364861	113.816260495118	97.8577024515517	111.893999937142	80.4533306401433	69.2666662758351	104.55263474617	59.5546032701047	70.9093495307958	58.1326375021089	67.3497059509297	94.7965107882649	110.665266715473	57.084572543641	48.3273740341061	74.3152524575022	49.8318091776433	54.3697355766431	44.5777002714268	54.1313271004263	63.7510369647315	64.7275622235422	41.279559882807	79.2676978790977	63.564364610829	60.9937678197121	83.7349444900253	87.0001250409993	57.9402656555237	37.4255870232664	21.3404479349263	14.366702541737	21.9268538211594	16.1801642138052
64	24.4470655651627	29.3140931126782	35.5809012670219	53.2719400040546	54.7304896079911	47.1410037830492	30.6757075330213	31.6647036861276	28.76175776531	20.1693842396748	13.7816309178827	40.9138753479273	43.255895981034	33.4501898470052	17.6057717788605	14.1721316162461	41.0300365560695	47.10704556089	39.1957215354064	34.853975194524	23.8154774927112	42.1206695146982	24.3994782421376	18.2050117101559	22.37304380019	38.4973989769739	35.0948173268268	54.4508798236374	34.4956735702591	51.1298564154464	46.5246484138718	45.4079481632986	39.0746688545656	32.1005135583809	22.0741232250539	26.6085630106564	38.5954605499173	40.3802281023643	38.1340079041096	55.1689394693944	31.9070403489896	57.0056191215909	21.434943726686	60.1547293712871	45.8550980062882	67.9673036547656	71.2436740479684	60.4264967153131	73.3266841233302
65	33.5223651056171	33.6736689749968	43.8399180401723	53.1096747878283	52.4874427951872	28.0803182289725	39.3203661018255	41.7727344514663	46.5501809995203	46.5773476151902	44.8626081696924	52.6439265446329	69.6632882198184	44.336830422932	54.8598016046116	44.5135751664134	84.3514588628152	74.0618841670988	76.4550590669074	68.0185584490936	49.1348071818499	78.0933199162507	35.5609544273931	35.6865342186698	48.3318135081873	21.4559946593537	66.677506975481	70.3475980534091	18.8741981195424	35.9539248676164	59.4999735617129	29.0555598784241	17.9391520641841	33.5876382023233	34.0188138993936	25.286139219306	27.511892815266	18.4985195106903	53.4313075577356	36.1201241514437	32.2331762002702	36.2896852139211	69.3349562304477	23.5395838309811	28.3589351787466	32.4419045643041	37.1686834621389	46.7706980528888	52.3124691812505
66	45.2894296802388	18.3925348600261	58.7963040280975	20.7419301153288	35.3606116518514	29.7736485588906	26.8730308702913	40.7690103844223	17.6639549469637	42.3181623902246	27.4580540782793	50.1592269705631	20.1982817408481	31.635220935481	50.0869351209293	28.7919100780456	41.6381257385648	33.8679425386413	35.3132162529957	44.9387169547431	31.0870965300421	33.6226528999349	31.2419352595818	22.8678949059939	48.7482243822271	33.0832066706796	23.2245217093598	23.52048142207	33.0571130728106	48.6395005589579	40.6101172138938	42.4720569447621	49.3839879282264	47.5394079285028	45.8109796203307	28.5880864536543	26.4523675237887	47.1756464022978	23.7194060341777	40.177485718483	28.0507179280225	38.1490489786453	50.2660196867033	48.6283855532055	52.042186386975	73.7367320405574	79.7975257051304	81.2190916571634	92.1106201850018
67	42.7514950554242	31.079729084388	56.0668372456749	43.4893934644221	40.3321636060538	46.5563361025925	38.7934382204254	28.6840280035227	15.4395184415314	39.6749300022943	26.680766048703	34.8748622453158	26.159075485102	23.2805043710345	38.4489281234664	14.7611527915355	33.9014570422662	25.6408666842477	37.3190833764822	22.108834888283	14.1378649997098	23.5802312497779	23.8387890186419	24.8811605604447	31.6701340097184	44.8624029417526	15.0482464496376	42.9424270670851	38.2760961349809	46.5890178562121	30.497609351652	42.559727078697	52.6979421921577	37.8742464834445	37.7296071218613	33.5872923692073	35.8501607523109	45.8470596724657	20.7476187609145	47.9150007074498	28.0918010686779	58.3062850389406	31.2728543245778	59.26256913933	47.7799042260735	72.7484176928002	77.5298579147807	72.0255377498272	84.6102570199571
68	47.8223757055545	29.751194618852	59.2506132816133	35.8859539422142	47.9552030343368	45.3888897018488	32.4199847309423	46.2022409647098	25.3752792790318	40.0157957875462	26.0196510603778	54.1415623445276	16.6583689032004	38.896946895619	44.7600038867293	29.7735050062399	24.7591814500697	31.805695295782	20.6419190460836	40.9378122579274	32.9468596786097	23.4128668934053	37.8543377970667	28.3808022613628	48.2370469755281	44.7745223345741	17.3215802261662	27.2325533704448	44.7456251863677	60.1108244601658	46.036377156749	54.4896547663604	57.2075954268602	53.2581570152441	48.5331221173647	37.7577256713315	40.8788306644972	57.1374585937445	31.0931067669398	55.2844617095267	38.8358328188441	52.4267782738332	39.8253828195838	64.270364146245	61.8018491039989	85.1004704323988	90.3668479391091	86.5889675837828	98.7351507058621
69	31.3597553023579	21.2796765881261	44.6103488662923	40.9584008619858	44.1643700836931	39.0903917376587	26.6716206711945	29.9407381325451	17.4697479267193	27.8071917736947	14.0023382643216	39.6740873707719	31.2412511323775	26.6675784044089	30.4402553932312	11.5057579305698	37.1541976652242	37.0569116784928	34.5478149187812	32.8361688213862	19.0000407047893	33.5989902832519	20.8402207534037	13.2439752207442	29.8374089723091	34.3477725994677	24.4925751384609	42.3303324057554	30.4659992306684	46.5865788261522	39.0359545531673	40.642287429469	41.6983564418855	34.5464788449612	29.4440251479348	23.2755022159825	30.5956969498321	40.0564252986902	27.2316439402602	46.8069250403684	25.1516502236193	49.5254501588577	30.5687256987204	54.0577108664762	45.0113820833464	68.3583935672824	72.9111300669256	67.1807905366514	79.4973200153429
70	56.3947662119783	51.8203977462158	64.5221206486522	63.080436037693	66.3072814876623	69.6149641315712	52.5635607874426	53.3363722162083	42.4131785004226	46.3920254661184	38.3615663003878	57.2659943764587	36.4098823964824	50.4220963802318	41.4414406276819	37.5364809446026	14.446442189726	39.0886174480156	27.7490637952942	35.3159777088469	39.5536791814621	24.9470242221478	49.2954853577921	44.7610757011268	46.9040281934136	65.5146082908404	28.8604375451274	52.6227586443336	62.5479245386739	73.6806395908279	54.3792058075053	69.6616736493384	71.1034075117005	60.1439546741482	54.3866114344288	55.1223575849002	61.6726356073974	70.1522961620205	46.4533852300084	75.2791561466611	54.9752480761654	78.0706137471587	24.5243088150105	85.5051315712916	73.0292458335266	97.4938016469742	101.303317635289	89.9114510758201	103.356432884491
71	51.84843321628	44.6536005413874	63.1608518391281	55.6398946030317	51.4597769584317	60.8119415861452	50.1177620702364	38.0110510218284	29.2614257621709	46.4311068811023	35.8116723070961	40.6815363892879	31.1959590519104	34.575791953252	41.1219109759577	25.7236769973581	27.4434708701565	26.7270743857685	37.5523275305922	18.7244091148411	24.0714290961928	19.3944391167891	36.0374276854867	37.4494272720074	36.1849065198145	58.3849266258757	18.8934702276495	50.5793672957838	51.9587736296332	58.0343737635205	37.1720026113217	55.0880304060729	64.3146880267381	47.2488931805045	46.3571574318714	46.7597944580337	50.1529044603429	57.889033857966	31.6502788445739	61.18299906849	41.654265169542	71.9851768153677	26.2286711134228	73.3436466550642	58.829767306378	84.0109437525282	88.1835006718308	79.229273249374	92.414759568209
72	67.8812769028329	48.9086442920814	78.8021944781286	45.172217735801	55.8708417067349	61.9819837975961	51.9513787877378	60.5878688682647	39.5160102956756	59.1505093811295	46.0273180086428	65.5510952923426	15.3601430397443	51.7933814069902	61.6871377012272	46.5527349350903	20.4357341443107	28.893168851314	25.3768563298974	47.0612206737333	46.3357606465313	16.5591100709916	54.6131626247944	48.4075666828045	63.7968447954825	64.0637400163864	20.9374146936228	28.4217114604478	63.3788233777588	73.9854810436488	52.7627422891635	69.7677673234825	77.5149698776319	70.1943154907219	67.5230004210912	57.5044331136682	57.5289817317316	75.2262324110241	40.1592696860488	68.1956551973692	55.1109416745333	68.2067742502901	51.0115328220005	80.1119616890358	78.1688843847752	102.329219226145	107.917745627348	104.431759077402	116.843582005531
73	43.9920133253632	19.058063148485	55.3159919915681	24.061381449205	46.7543459683025	30.9089779701844	19.8950196340323	49.8278238563536	28.8526075608661	38.5305539957366	25.5336524456551	60.317288887278	27.2877790368033	42.3910532549995	49.498186354633	35.4934216511642	42.0818402847305	44.6988902884658	30.4530160612337	54.5862160589546	40.5573316987088	40.960612061048	38.9763052476916	24.8029679703297	54.3658980074442	31.6232270013687	32.3805732193896	22.7979525660455	36.9039649119101	57.840585532581	52.8542045774373	50.7146750733084	48.2904060108253	53.9648863554293	48.2122301858334	30.2570283092675	32.6873298679506	52.2799937391519	36.1433966422633	48.6388386099505	36.4769658116504	34.3430105694536	52.415106604871	53.0198675235531	59.224264751098	79.1186819061254	84.8328855419368	85.3554882803402	96.0291287262307
74	41.2058190933099	48.5431767343398	51.487051685959	68.8089150350922	56.4006832051379	62.5755256641726	54.7772835537159	24.4033441457967	37.154282842334	43.4317316635014	39.4672988707803	25.1684739681482	55.5364627251021	31.9160600379256	32.3113164359611	23.2074853999013	54.2871385280765	48.2330448311174	59.9446625020594	22.0282203004913	22.6400521390161	48.0503275985589	28.4170627195127	38.2050122345642	11.7666446345204	56.2594015617729	43.1150827412347	72.115668516155	45.6790692258766	47.097128144088	39.1979301833748	45.4887839826518	52.8957813289454	27.4473113156232	29.7878654070534	43.0834858944414	49.2920017530356	42.9541528127115	41.3612971048986	58.9682515286226	37.9039205719304	75.8383054784319	26.5124508557234	67.6445864511228	41.9742301256741	64.5855223734727	66.7587960318784	52.2941323818788	65.7163263019044
75	34.1272093620879	28.7286975598841	43.8197811021649	47.2640696472908	55.9388052355995	47.4636512973568	27.4419256859433	42.0149912111559	29.4041904827804	24.3464778703898	13.2807745186958	51.0371124349635	33.53715893719	39.4804723486022	27.4111227432164	22.8604608545272	28.9460615976325	43.0516639081128	24.2115791245388	39.715460896767	30.5254859605345	34.3946654174983	33.3368272094011	21.5945251449024	36.850362956317	41.0915768547186	28.6798882949041	43.0813203598727	40.9060028042819	59.5260939896726	50.4942513927285	53.3504175958974	47.372987229802	45.1342422838785	35.7544372552772	31.9020987563886	41.8675653924252	50.9588996804921	38.3017455444763	59.0663535453324	37.9115691861891	54.8983430263917	26.1117190550739	64.9614721357581	56.9277137442007	79.3892673379561	83.4473335562125	75.0087918368776	87.6031713239427
76	46.7794322950625	39.8417330763743	55.7786802936287	52.5709229954676	59.5034559788079	57.8697400106323	39.8770156176164	47.8687579375954	34.1331899811013	36.5487021316644	26.7449797691364	54.363571952678	30.1115724422052	44.2058058958938	35.6250634238869	29.9490320407698	16.4948314005163	37.8805704148351	20.0470944372885	36.721441063624	34.195977254836	25.3518789359832	41.4028100991235	33.5348548760096	42.9356459553853	53.5181815752158	24.3114290263498	43.6278729142633	52.0840955589213	66.6872745453926	51.2196514483596	61.5953495534961	60.4912373779861	53.6528106831232	46.5465393117789	44.0178521216522	51.2986560377997	61.4475221463015	40.245032412604	66.4643260078913	46.1452542594543	65.5774288813871	25.1945327657617	75.1053953489188	65.7474504168121	89.5803821140614	93.7306803422868	84.4085577562286	97.466107931317
77	48.9155281492826	28.8507426054236	56.7326271125165	32.0494033447131	60.3535043165857	29.2671271942097	22.8434119799625	65.0724609976446	48.3115908995261	45.9390366999755	39.1779009993293	76.9742720999894	50.2318304446798	59.2986884383608	61.3882549535998	53.3436562050612	63.7388629030961	67.692014762762	48.3498016298756	76.4613582920787	59.7934648023886	65.11282208789	53.4842134377105	37.9154513433813	69.4003100897863	29.4573291101158	56.3365394170242	37.6061801349993	42.3712364474502	67.501921150198	71.7229021535793	59.4525776167848	46.6820132114608	65.1262908718156	57.4179169172673	37.3260970110618	40.480351847647	57.9754570088953	55.7776620079746	55.4315251093979	49.2044507397964	20.6184233829608	70.7335866506258	51.5689491829408	67.2555837545032	80.8315034884679	86.353139321802	90.5732546507187	99.0230566451839
78	31.8444873533388	30.0163673321423	36.1810260461331	49.9678314636996	68.1883505831022	45.347769550044	17.4129369728934	57.0010656209305	44.6999817774809	19.6898034542787	18.5698106172113	68.3080062842422	48.1728860585559	55.1449980200629	33.8097041964465	39.6775570842908	44.9400555877574	62.9589254741619	30.6259445288615	62.131777230755	49.1747943112927	54.7716752618304	46.0455361246167	27.9511137263539	51.4072956989549	35.8454609434293	48.3748182686825	47.3239129067268	43.7395189790209	69.8179108826501	68.8282788068861	62.0066920771418	41.8577555636731	55.5739947858484	41.5681933924987	33.6045473811768	46.8683686408962	55.8980443516875	54.7387494943199	66.1398045170926	48.1941292205327	46.2927130739679	43.5422795427504	65.6330376119515	65.2306363260469	82.8770229614871	86.6165711590957	79.8054435123058	90.7946181450229
79	43.9065022780911	16.6720096612486	58.8894280591437	20.6027136229528	24.5888364667568	21.6505500499098	30.6351746632335	32.6848773202483	13.7370455196018	45.8443927773823	32.1907163723844	42.3382377084239	30.1675734664725	23.1016494142891	52.8983690207919	27.326348273127	53.5224640971192	36.6152378223858	48.713222889057	44.4073026257498	27.6419890772676	41.641773421833	23.9962403410478	22.4500453177759	45.5426437840308	27.9319142880933	30.0250185993771	34.003717337041	23.5731402819903	35.5362996564472	33.5870379956334	29.4158804932314	44.1057209524136	39.4438577239168	42.0783259493546	23.583247904711	14.082950035623	36.6872659527289	18.7069404095384	26.2151060780998	17.1638045697307	34.5033631995386	55.2437714094821	35.9586208679991	40.4377280604013	61.4029001785145	67.9240813056904	72.7899804185718	82.7597948210672
80	17.1236450748147	18.4078196888202	27.2985534602831	45.5583307112742	57.5955116058264	30.7184929596879	11.0762098711614	44.0285599287793	37.6034334903209	18.2488572758315	17.0778769608618	56.5035496830668	52.2078039535006	44.0825885438212	32.8502278043112	31.9565252446051	57.9364439132142	62.8484163208321	47.0766697093092	58.687114665376	41.4292710859761	59.8857653640886	32.8673341124614	16.8339725560645	41.6972427243236	17.1657851437186	50.3457520240601	52.5752912517681	24.8793320940813	52.8230752365252	60.1316339774827	44.6118549572479	21.2068247444605	39.5482876049205	27.0355615457213	15.6855904116669	31.4308885261742	36.1612921714692	48.0783878382915	50.5642247578139	33.8597300498195	35.0458068306798	47.4995793465929	46.973137510416	46.6302734867887	61.9468490749157	65.7583934093179	62.1977477999114	72.1695770621236
81	28.6161330891393	30.3247425359121	31.5904353007767	51.8475786957995	69.2954698777239	35.5134134659448	19.2780610290433	59.4451342889923	52.2867265973839	29.1458317232859	31.9898963451014	72.0688678234417	63.9108974881812	59.1958069334125	45.3690212462304	48.4736364128973	69.5458128447405	77.1353531037896	55.6210238362055	75.1701981050834	57.6947479345701	73.7199351580154	48.3827012977847	32.7827759944462	57.2973865932036	22.9481275396987	64.4330476123896	59.2241697013289	36.0881901525379	64.7269923421643	75.1436520519227	56.281820630164	26.0278524554025	53.6497050774864	40.8854725250693	29.5210527987087	42.1802047168661	46.9635705978534	62.3069719635265	59.9263079988917	47.7456850290627	32.5274604168147	61.8394732548072	51.7561251130229	58.3113353079477	68.6642390060028	72.1255254342317	70.8180251391282	78.8460762681126
82	30.1173034369392	31.0643540169251	35.0717493328057	51.8285239040065	65.6219566609586	30.3245958314639	25.7762530447637	56.7406727722859	52.633029595158	36.4775408416963	38.0682079284461	69.2622046416418	68.1591465633865	57.1194546054832	50.9221821980715	49.8435501903234	77.8493250491808	79.3169462522376	65.2368615780029	76.7048798152679	57.965392543426	78.5085501078314	46.5534264169563	34.7743692472664	57.4127880893434	17.9988986074641	68.132716756364	63.8024483795687	30.6703624621513	57.870453944262	73.2489372635877	49.6230386541592	19.4700496575825	49.7474115686243	40.0990359890183	27.7371521908427	37.6918489871576	39.7622901508891	61.9136039937276	53.1556651910863	44.5114406682253	28.2888737178961	67.8668501135221	41.8718259229676	51.1912550085241	58.1421973806952	61.7504019846016	64.403322929278	70.9966559896838
83	52.7718209713841	25.2686335015874	67.726569866394	17.5521264860763	18.8732755160676	21.1144599529261	38.8915090889023	38.5211555259222	22.702889785278	56.0813194233154	42.9667177368454	46.8239468328503	35.7625803212676	28.3230559541381	63.6002075577923	37.3794634045476	62.7066105264669	40.7838327720456	57.8991302733387	51.7606514796991	35.9835310438051	48.6334020540812	31.7964285599672	32.7445991747811	54.327762129676	32.5455872510759	37.5189455264974	36.3983373410956	28.3466630852168	34.6128567024021	35.5209857559442	29.6174281295466	49.8594459673611	45.5339308799054	50.6952346088544	31.4572157869689	16.6640729277147	40.1867831671053	23.0732575805705	19.8429628615751	22.900252869047	33.4855405967096	66.1074107032628	31.3427771352597	42.5826683781533	61.0540168443026	68.2363176752343	77.420977648324	86.1986543366621
84	26.1167400972751	14.7165060271622	41.7494997910037	38.5576072914545	37.1882059263464	26.5303044343135	25.9060320235855	22.238446883283	18.4067599508025	31.7768940937227	21.9500792916442	34.7139161889617	42.3312470917683	20.8813601679784	37.0279889507925	15.6361771797182	55.4178290361766	45.968823496071	50.8629942807539	40.6379033883941	21.2608197295929	48.1571745992125	10.5517221720436	10.2295656029929	29.2211880267958	21.534989298801	37.117983691043	49.2411271124084	12.3296612382957	31.9422009944829	37.3455552577751	24.551126082491	28.681536107992	23.0728395098202	22.5442467034497	9.37683185250862	15.5415947435735	22.6871464982567	27.8207302944649	32.6391249305092	11.0456918097209	39.7575533677404	44.1467434009633	36.7953872709187	29.1325983590349	50.9149390298087	56.0016007537402	55.3539616930878	66.2322633970629
85	20.8442285114609	19.4180304433157	36.2089467216241	45.1594602225346	43.9036524873964	33.8302566636534	26.573753783103	22.3948723170555	22.0549655801499	25.7548307860731	17.6604949090303	34.5136648932252	44.479442399771	24.0636318690702	28.9221805451713	11.5695180866537	52.5405673950394	47.6633517001122	48.7246138800142	38.2102478397007	20.2884984142076	47.7822904315014	11.8493153964736	9.60222613339901	22.8736898617816	25.9902764645442	37.7440198766997	53.0388869196321	18.5036308222165	36.944810332303	40.2474873126863	30.2432596410776	28.2981493965789	21.3509556210035	16.2644636931905	12.7783812534597	23.8353629550166	25.2463917199615	31.8887965855349	40.4078335688851	17.6748098756534	45.8124296438613	36.8557647218074	44.0788371834559	31.7409043081114	53.6166615413666	57.7837429831616	52.7198905654868	64.5047812774551
86	16.0492934199392	30.7122880904958	28.9282288832532	57.4104421168436	54.2662493272115	38.1024397863195	34.8493325659969	29.3173026063963	38.6578886674899	30.3685785671294	30.9492786793429	40.5161865852728	62.6632366905739	35.9143991134242	33.5368725635251	28.5329370136756	70.0338059409441	65.0535902832722	64.9082564572628	52.1106508347845	35.2757110926517	66.3018811097145	23.408625596373	24.6880305262263	27.0364435367352	26.7334500823906	56.232518374338	68.908115319803	19.4867700921918	37.3328420189756	52.2391900337445	30.8856973332961	15.4846892414196	18.1466779840105	11.029692020682	18.9809925305259	30.6551288156093	16.2598005844773	47.250743836712	44.3627231120143	27.2737123615718	48.6874858534062	48.1562002702949	41.198995177436	25.8420247934443	40.6771986005603	43.3605422790949	37.4775068036686	48.0938625373439
87	44.3548787922159	15.0418597062206	56.8785373696382	16.3700158826626	39.8186249465153	16.1973041437257	21.7640461213465	47.7278093177744	29.5213644040457	44.1648123710945	32.4643625247804	58.7819713122953	36.2975728281497	40.149373039764	56.1077673633338	38.5931746116804	56.7564859705851	50.1210777865145	46.1941269847305	59.6021474327695	42.5939605097523	51.1665974891807	36.9981652422945	26.0740397792665	56.4668575709162	22.4987423182337	40.7387491266908	29.5900711126043	28.6865535846797	49.3841146107915	51.52681633845	41.9611805500558	42.6431088890755	50.7493698764427	47.9706357889728	25.8315583642989	22.6464314826645	44.7267716191779	35.8761469676866	37.023357410045	31.0887131670441	20.6544343435171	62.1414142541088	38.8261828948897	51.8061524704417	68.8529754537476	75.1580764019914	80.6434782945444	89.8290367463021
88	33.4396825774139	22.3104681147134	43.2495193651168	40.3331683867866	54.6944485171225	40.3165648870528	18.4119163688224	45.5217468937941	29.9727793083738	24.0393925936874	11.5928039803963	55.9336282887878	33.0846555393875	41.6918984454566	33.0793527395526	27.3442338029063	34.3222284066845	46.5905918259569	23.9205914422045	47.6511051810224	35.3314824244734	39.2163972036303	35.0515839548461	19.0180987144782	43.1930744754295	34.3700955052132	32.0694493760593	37.1409565585922	37.5835477521925	59.6033613035491	53.7897426530437	52.55083406511	43.8512284128183	47.7858848330317	37.9617032272169	28.1281593511749	37.93382743157	50.1588741994104	39.4403347550504	56.1005991035422	37.1951212220579	45.6892720349003	36.3573449177827	60.094661980041	57.4755103420909	78.4946245073303	82.9986195206237	77.451892059976	89.2596679966606
89	31.1497221292455	12.6378377021988	44.503890528328	33.2727735355411	42.7188208988449	30.9425910160617	18.4090814120238	34.6869616612315	18.5060501569184	27.9607259050116	13.0710339188497	45.6334740823507	30.5779645233667	29.8476982457674	35.6510921855638	18.886370786147	41.0526184694216	40.7172027034114	34.2306782498179	41.6039109778618	25.8407175199689	38.0383673464345	23.7083760348281	9.65174788357567	37.279886576822	26.9839296801767	28.0180206707178	36.4895710214322	26.6042438256893	46.9310141917893	43.0044812908977	39.9489927367174	38.3956403068155	38.1202430638955	32.3928857457702	18.7331697357714	25.6661405199797	39.5104302475555	28.7352839793988	43.4413670199119	24.4682177091457	40.0264545399644	39.3038873393409	48.7766560831017	46.0043217271712	67.7378462986487	72.794232572023	70.1164930654586	81.5915518440106
90	20.4033450675156	22.2343573839885	35.8389522120054	47.7330912325782	43.9929888759773	32.0701200058929	30.1182276215166	21.4114169251825	26.8216082584812	30.1078784697326	24.8699226069435	33.8656126083718	51.3395794305944	25.2735085572714	33.5780061682705	18.5275604954943	61.2677022081686	53.4830139315874	57.0430297907459	43.1865438013477	24.8612572125623	55.3824159376664	12.4880506935303	15.7150956248617	24.3131390248954	23.7117225269786	44.9221554776432	58.6890356091799	13.2962761571743	31.869045765742	41.9790506840455	24.8632231849983	22.8584367332158	16.2269052745145	14.2496154007398	11.9173007667101	21.8314544371893	16.7596689720612	35.5654063411231	36.941982294551	16.5240120732508	44.6432683452019	43.8030841086559	38.2569183129242	24.5493476923728	45.0829951184445	49.2324460926923	46.0549333888038	57.1374985332646
91	33.8530571735284	11.5050002669487	48.9817228329194	29.7481752442963	32.1471525879667	24.4667698365928	24.9395952566318	26.9777754094245	11.7019821273702	35.8895871296318	22.72445850474	38.1748601627139	33.0495234086942	20.6048047294223	42.1819171554181	17.9415886481851	49.9570183455003	38.8681747252899	45.1942749973582	39.8800958610096	21.4856252508399	41.2012905010025	16.1784245053756	12.1823749262815	36.0447519773549	24.1065724974419	29.7109879121986	39.4839440959305	18.5454650497453	35.4184428653765	34.7810991326163	28.5211588064644	36.7185336038841	31.8022609863606	31.8174957748207	15.3967859308552	14.7861405389161	31.2777251622378	21.458303388292	31.5443939249143	13.1963910387759	37.3036287237576	46.0064445433454	38.6652953279333	36.4258555011769	58.5221281254513	64.2325251127571	65.2152186044943	76.001612746407
92	50.9059384992477	33.6051885189661	58.2293663768762	38.0328921208269	63.9153338384545	45.1750648228407	26.3013338025192	64.7609180149863	44.8033571281571	41.0060541430905	32.2754401033545	75.2387881159675	36.7051770740042	58.4595146401559	53.1184979204241	48.0365749640654	40.5850084417847	56.5211290317321	23.5748691771572	66.2099457256262	54.4880681584815	48.340988510026	53.7723721140941	37.1535980131588	65.1230650601464	43.1684307482389	43.1277798079609	28.3348031577296	51.462904513347	74.6671983637056	68.6982414676469	67.2704543015889	57.3047727798462	67.5758837249857	58.1181635254887	43.2069410720448	49.1957672659885	66.5519444884236	52.1625491114014	65.8048365177839	52.8037834391292	43.7262022154032	56.141577087541	68.2283085554973	74.5639268071227	93.6139410864072	98.7762107217315	96.7490655256297	107.596944852257
93	39.3377410930321	21.4125192607725	53.0516071254685	33.9823859065401	37.8796423410484	37.2251407205049	29.4167024151994	31.8464183734105	11.9953173081765	36.0832696381094	21.2294270835101	40.6616475805795	22.774272474202	24.8536992616189	39.6622923904332	16.7853796040763	35.8425654556814	29.7977804414881	33.8263414695942	32.7306269030451	19.6656553169709	27.9146198340867	23.3402873076009	18.0687379128219	36.6332057474447	36.2442378935345	17.3388156099724	34.8142084343994	32.3528819727862	45.8828635307467	34.8503462966669	40.3555697270871	47.3126452343921	39.213634212941	37.2407581386032	26.8111321067232	28.9422823362272	43.3370703198483	20.5534635567656	43.3382789675593	24.6615966863447	47.8633470331182	37.3960517729989	52.8597096971209	47.2732053404332	71.0323219389351	76.3069717076524	73.4378142957908	85.3849266407299
94	65.0627571210293	37.3767449445137	79.6829517696609	20.7990777323584	24.0943060377248	40.0084266197338	48.5473143806414	47.3840855174018	25.919015453883	64.072293962786	49.0384209563229	52.7174409810006	20.9679513203878	35.0875142797592	69.5891315641158	42.7909075217091	52.2484269746558	26.3041951097759	51.0486100324421	48.2349394760678	39.1903333761233	34.7247924339011	42.2381865790806	42.4200380482241	61.5689080691481	49.5229379617744	26.6423975731036	25.7133442768994	45.9803471557626	49.3369850017305	34.7470718243868	46.1751691820981	66.747017551491	58.1062855818953	62.5355140501071	45.9323660492711	35.3671008898223	57.4986718899497	21.2077346757777	37.7854605868779	36.5740556521813	49.1934825421152	65.8430152585391	52.3228985709182	58.4927824671558	79.7841906480056	86.7544750764371	92.7201638668799	102.839336474002
95	30.0629772435616	47.4480508191038	37.173694257827	72.5888731660466	65.1849263241941	61.8266659804337	50.1508851703722	31.4435376643962	43.9205119090862	33.5618033955252	35.3941052511393	36.3799280788109	63.2637979797475	40.4713496862618	20.796805167949	26.9781256612047	59.2759822725946	60.6224490735646	61.0941041268841	37.4326075667846	31.983861082674	58.3361278381838	31.6462282010857	36.2507440418087	10.3580790249457	51.9086475199003	52.4555987335539	76.687406206789	43.7512179511505	52.0216735113625	51.9619796704135	48.6860913638169	43.5437843136783	26.5930784149175	20.0633759270609	39.7277008979886	50.7793679081336	40.3075397187268	50.9903578092489	63.4777487762141	41.3559046646748	73.3399018371228	25.8676635832334	67.5560989067913	42.6755105381357	61.8426807631752	62.8758878634603	44.2529339577295	57.8885696018776
96	30.4461861053999	29.1091206506534	45.2103585178615	49.8537921806107	38.5810288844523	34.6500092463366	39.7130310773622	14.5275407062062	27.414799944822	40.8683980653032	34.7929861581572	26.1357823689591	54.2009475939118	20.2676410433765	42.099243385741	22.2901390958877	67.1746289904205	52.6186047566906	64.8962101235892	41.4373122833489	23.9101784003424	57.5568141576331	11.2545062708215	24.6166969946899	25.3355828348175	30.1921551457441	46.9697231354832	62.9216242736956	15.7131193724589	21.5404537895877	35.872821090877	15.7415748656164	29.7027333199737	10.4461407626099	21.1540845914288	20.3721556748051	21.5714908495511	11.3011265083893	33.3908836750127	30.8729327376942	13.5939028783393	49.0141536217066	49.6423444027006	34.6188000795937	14.5045708987934	37.9915433828812	42.7188105092025	42.8075973900045	53.3405248738058
[truncated: 47 more columns]
