# Supplementary material for: Carnivores, competition and genetic connectivity in the Anthropocene
Source: Sci Rep. 2019 Nov 8;9:16339. doi: 10.1038/s41598-019-52904-0 (PMC6841969; doi:10.1038/s41598-019-52904-0)
Supplement: Supplementary file 3 — Dataset 3 [file 41598_2019_52904_MOESM3_ESM.csv]

	1	2	3	4	5	6	7	8	9	10	11	12	13	14	15	16	17	18	19	20	21	22	23	24	25	26	27	28	29	30	31	32	33	34	35	36	37	38	39	40	41	42	43	44	45	46	47	48	49
1	0	0.159831160916764	0.0584123274660407	0.141354165131417	0.0325269119345839	0.0643506021727805	0.147299015611105	0.147299015611105	0.147299015611105	0.132007575540194	0.0643506021727805	0.0325269119345839	0.067601775124626	0.067601775124626	0.0643506021727805	0	0.138974817862811	0.138974817862811	0	0	0.0584123274660407	0.0874185335040583	0.0874185335040583	0.0325269119345839	0.132007575540194	0.141354165131417	0.141354165131417	0	0.0986154146165807	0.0986154146165807	0.147299015611105	0.147299015611105	0.067601775124626	0.0702566722810015	0.0702566722810015	0	5.13670341366912	5.13670341366912	0.0702566722810015	0.26036320784627	0	0.0702566722810015	0.0702566722810015	0	0.00781024967590676	0	0.0702566722810015	0.0702566722810015	0.0702566722810015
2	0.159831160916764	0	0.201022386813012	0.0403608721412215	0.132966161108755	0.209038274007413	0.0564003546088136	0.0564003546088136	0.0564003546088136	0.247879002741259	0.209038274007413	0.132966161108755	0.119999999999997	0.119999999999997	0.209038274007413	0.159831160916764	0.0208806130178174	0.0208806130178174	0.159831160916764	0.159831160916764	0.201022386813012	0.15138031576133	0.15138031576133	0.132966161108755	0.247879002741259	0.0403608721412215	0.0403608721412215	0.159831160916764	0.240251951084691	0.240251951084691	0.0564003546088136	0.0564003546088136	0.119999999999997	0.0911811384004399	0.0911811384004399	0.159831160916764	5.09581180578718	5.09581180578718	0.0911811384004399	0.320326396040039	0.159831160916764	0.0911811384004399	0.0911811384004399	0.159831160916764	0.152829970882678	0.159831160916764	0.0911811384004399	0.0911811384004399	0.0911811384004399
3	0.0584123274660407	0.201022386813012	0	0.173611635554763	0.0702139587261704	0.00806225774829419	0.17376133056581	0.17376133056581	0.17376133056581	0.0758023746329892	0.00806225774829419	0.0702139587261704	0.125642349548235	0.125642349548235	0.00806225774829419	0.0584123274660407	0.181024860171198	0.181024860171198	0.0584123274660407	0.0584123274660407	0	0.144422989859649	0.144422989859649	0.0702139587261704	0.0758023746329892	0.173611635554763	0.173611635554763	0.0584123274660407	0.0414366987102025	0.0414366987102025	0.17376133056581	0.17376133056581	0.125642349548235	0.119816526406001	0.119816526406001	0.0584123274660407	5.19085437668983	5.19085437668983	0.119816526406001	0.304954094906104	0.0584123274660407	0.119816526406001	0.119816526406001	0.0584123274660407	0.0605392434706612	0.0584123274660407	0.119816526406001	0.119816526406001	0.119816526406001
4	0.141354165131417	0.0403608721412215	0.173611635554763	0	0.110693269894783	0.181664525981266	0.018439088914586	0.018439088914586	0.018439088914586	0.212896688560439	0.181664525981266	0.110693269894783	0.118983192090309	0.118983192090309	0.181664525981266	0.141354165131417	0.0344818792991343	0.0344818792991343	0.141354165131417	0.141354165131417	0.173611635554763	0.155708060163884	0.155708060163884	0.110693269894783	0.212896688560439	0	0	0.141354165131417	0.210608641798005	0.210608641798005	0.018439088914586	0.018439088914586	0.118983192090309	0.0813941029804981	0.0813941029804981	0.141354165131417	5.13377316990145	5.13377316990145	0.0813941029804981	0.336267750460848	0.141354165131417	0.0813941029804981	0.0813941029804981	0.141354165131417	0.1337235955245	0.141354165131417	0.0813941029804981	0.0813941029804981	0.0813941029804981
5	0.0325269119345839	0.132966161108755	0.0702139587261704	0.110693269894783	0	0.0779294552784742	0.115433963806151	0.115433963806151	0.115433963806151	0.13322161986705	0.0779294552784742	0	0.0665732679083737	0.0665732679083737	0.0779294552784742	0.0325269119345839	0.112445542374967	0.112445542374967	0.0325269119345839	0.0325269119345839	0.0702139587261704	0.0980815986819138	0.0980815986819138	0	0.13322161986705	0.110693269894783	0.110693269894783	0.0325269119345839	0.111323851891681	0.111323851891681	0.115433963806151	0.115433963806151	0.0665732679083737	0.0499799959983965	0.0499799959983965	0.0325269119345839	5.14532179362963	5.14532179362963	0.0499799959983965	0.281256111044721	0.0325269119345839	0.0499799959983965	0.0499799959983965	0.0325269119345839	0.0247588368062825	0.0325269119345839	0.0499799959983965	0.0499799959983965	0.0499799959983965
6	0.0643506021727805	0.209038274007413	0.00806225774829419	0.181664525981266	0.0779294552784742	0	0.181730569800458	0.181730569800458	0.181730569800458	0.0729177618965389	0	0.0779294552784742	0.131882523482074	0.131882523482074	0	0.0643506021727805	0.189010581714358	0.189010581714358	0.0643506021727805	0.0643506021727805	0.00806225774829419	0.149201206429436	0.149201206429436	0.0779294552784742	0.0729177618965389	0.181664525981266	0.181664525981266	0.0643506021727805	0.0344383507154503	0.0344383507154503	0.181730569800458	0.181730569800458	0.131882523482074	0.127345985409823	0.127345985409823	0.0643506021727805	5.19400055448591	5.19400055448591	0.127345985409823	0.306218875969461	0.0643506021727805	0.127345985409823	0.127345985409823	0.0643506021727805	0.0670820393249895	0.0643506021727805	0.127345985409823	0.127345985409823	0.127345985409823
7	0.147299015611105	0.0564003546088136	0.17376133056581	0.018439088914586	0.115433963806151	0.181730569800458	0	0	0	0.206700266085947	0.181730569800458	0.115433963806151	0.132412235084224	0.132412235084224	0.181730569800458	0.147299015611105	0.0528866712887103	0.0528866712887103	0.147299015611105	0.147299015611105	0.17376133056581	0.17007351351695	0.17007351351695	0.115433963806151	0.206700266085947	0.018439088914586	0.018439088914586	0.147299015611105	0.208786972773689	0.208786972773689	0	0	0.132412235084224	0.0931933474020557	0.0931933474020557	0.147299015611105	5.15152635245128	5.15152635245128	0.0931933474020557	0.352647132414259	0.147299015611105	0.0931933474020557	0.0931933474020557	0.147299015611105	0.139520607796843	0.147299015611105	0.0931933474020557	0.0931933474020557	0.0931933474020557
8	0.147299015611105	0.0564003546088136	0.17376133056581	0.018439088914586	0.115433963806151	0.181730569800458	0	0	0	0.206700266085947	0.181730569800458	0.115433963806151	0.132412235084224	0.132412235084224	0.181730569800458	0.147299015611105	0.0528866712887103	0.0528866712887103	0.147299015611105	0.147299015611105	0.17376133056581	0.17007351351695	0.17007351351695	0.115433963806151	0.206700266085947	0.018439088914586	0.018439088914586	0.147299015611105	0.208786972773689	0.208786972773689	0	0	0.132412235084224	0.0931933474020557	0.0931933474020557	0.147299015611105	5.15152635245128	5.15152635245128	0.0931933474020557	0.352647132414259	0.147299015611105	0.0931933474020557	0.0931933474020557	0.147299015611105	0.139520607796843	0.147299015611105	0.0931933474020557	0.0931933474020557	0.0931933474020557
9	0.147299015611105	0.0564003546088136	0.17376133056581	0.018439088914586	0.115433963806151	0.181730569800458	0	0	0	0.206700266085947	0.181730569800458	0.115433963806151	0.132412235084224	0.132412235084224	0.181730569800458	0.147299015611105	0.0528866712887103	0.0528866712887103	0.147299015611105	0.147299015611105	0.17376133056581	0.17007351351695	0.17007351351695	0.115433963806151	0.206700266085947	0.018439088914586	0.018439088914586	0.147299015611105	0.208786972773689	0.208786972773689	0	0	0.132412235084224	0.0931933474020557	0.0931933474020557	0.147299015611105	5.15152635245128	5.15152635245128	0.0931933474020557	0.352647132414259	0.147299015611105	0.0931933474020557	0.0931933474020557	0.147299015611105	0.139520607796843	0.147299015611105	0.0931933474020557	0.0931933474020557	0.0931933474020557
10	0.132007575540194	0.247879002741259	0.0758023746329892	0.212896688560439	0.13322161986705	0.0729177618965389	0.206700266085947	0.206700266085947	0.206700266085947	0	0.0729177618965389	0.13322161986705	0.196702821535436	0.196702821535436	0.0729177618965389	0.132007575540194	0.230269407433994	0.230269407433994	0.132007575540194	0.132007575540194	0.0758023746329892	0.219271521178653	0.219271521178653	0.13322161986705	0	0.212896688560439	0.212896688560439	0.132007575540194	0.0510000000000002	0.0510000000000002	0.206700266085947	0.206700266085947	0.196702821535436	0.181796589626979	0.181796589626979	0.132007575540194	5.26664731684209	5.26664731684209	0.181796589626979	0.378524768013932	0.132007575540194	0.181796589626979	0.181796589626979	0.132007575540194	0.132276226133044	0.132007575540194	0.181796589626979	0.181796589626979	0.181796589626979
11	0.0643506021727805	0.209038274007413	0.00806225774829419	0.181664525981266	0.0779294552784742	0	0.181730569800458	0.181730569800458	0.181730569800458	0.0729177618965389	0	0.0779294552784742	0.131882523482074	0.131882523482074	0	0.0643506021727805	0.189010581714358	0.189010581714358	0.0643506021727805	0.0643506021727805	0.00806225774829419	0.149201206429436	0.149201206429436	0.0779294552784742	0.0729177618965389	0.181664525981266	0.181664525981266	0.0643506021727805	0.0344383507154503	0.0344383507154503	0.181730569800458	0.181730569800458	0.131882523482074	0.127345985409823	0.127345985409823	0.0643506021727805	5.19400055448591	5.19400055448591	0.127345985409823	0.306218875969461	0.0643506021727805	0.127345985409823	0.127345985409823	0.0643506021727805	0.0670820393249895	0.0643506021727805	0.127345985409823	0.127345985409823	0.127345985409823
12	0.0325269119345839	0.132966161108755	0.0702139587261704	0.110693269894783	0	0.0779294552784742	0.115433963806151	0.115433963806151	0.115433963806151	0.13322161986705	0.0779294552784742	0	0.0665732679083737	0.0665732679083737	0.0779294552784742	0.0325269119345839	0.112445542374967	0.112445542374967	0.0325269119345839	0.0325269119345839	0.0702139587261704	0.0980815986819138	0.0980815986819138	0	0.13322161986705	0.110693269894783	0.110693269894783	0.0325269119345839	0.111323851891681	0.111323851891681	0.115433963806151	0.115433963806151	0.0665732679083737	0.0499799959983965	0.0499799959983965	0.0325269119345839	5.14532179362963	5.14532179362963	0.0499799959983965	0.281256111044721	0.0325269119345839	0.0499799959983965	0.0499799959983965	0.0325269119345839	0.0247588368062825	0.0325269119345839	0.0499799959983965	0.0499799959983965	0.0499799959983965
13	0.067601775124626	0.119999999999997	0.125642349548235	0.118983192090309	0.0665732679083737	0.131882523482074	0.132412235084224	0.132412235084224	0.132412235084224	0.196702821535436	0.131882523482074	0.0665732679083737	0	0	0.131882523482074	0.067601775124626	0.100657836257293	0.100657836257293	0.067601775124626	0.067601775124626	0.125642349548235	0.038832975677896	0.038832975677896	0.0665732679083737	0.196702821535436	0.118983192090309	0.118983192090309	0.067601775124626	0.166207701385951	0.166207701385951	0.132412235084224	0.132412235084224	0	0.0405215991787082	0.0405215991787082	0.067601775124626	5.07885864737344	5.07885864737344	0.0405215991787082	0.226276379677598	0.067601775124626	0.0405215991787082	0.0405215991787082	0.067601775124626	0.0652150289427247	0.067601775124626	0.0405215991787082	0.0405215991787082	0.0405215991787082
14	0.067601775124626	0.119999999999997	0.125642349548235	0.118983192090309	0.0665732679083737	0.131882523482074	0.132412235084224	0.132412235084224	0.132412235084224	0.196702821535436	0.131882523482074	0.0665732679083737	0	0	0.131882523482074	0.067601775124626	0.100657836257293	0.100657836257293	0.067601775124626	0.067601775124626	0.125642349548235	0.038832975677896	0.038832975677896	0.0665732679083737	0.196702821535436	0.118983192090309	0.118983192090309	0.067601775124626	0.166207701385951	0.166207701385951	0.132412235084224	0.132412235084224	0	0.0405215991787082	0.0405215991787082	0.067601775124626	5.07885864737344	5.07885864737344	0.0405215991787082	0.226276379677598	0.067601775124626	0.0405215991787082	0.0405215991787082	0.067601775124626	0.0652150289427247	0.067601775124626	0.0405215991787082	0.0405215991787082	0.0405215991787082
15	0.0643506021727805	0.209038274007413	0.00806225774829419	0.181664525981266	0.0779294552784742	0	0.181730569800458	0.181730569800458	0.181730569800458	0.0729177618965389	0	0.0779294552784742	0.131882523482074	0.131882523482074	0	0.0643506021727805	0.189010581714358	0.189010581714358	0.0643506021727805	0.0643506021727805	0.00806225774829419	0.149201206429436	0.149201206429436	0.0779294552784742	0.0729177618965389	0.181664525981266	0.181664525981266	0.0643506021727805	0.0344383507154503	0.0344383507154503	0.181730569800458	0.181730569800458	0.131882523482074	0.127345985409823	0.127345985409823	0.0643506021727805	5.19400055448591	5.19400055448591	0.127345985409823	0.306218875969461	0.0643506021727805	0.127345985409823	0.127345985409823	0.0643506021727805	0.0670820393249895	0.0643506021727805	0.127345985409823	0.127345985409823	0.127345985409823
16	0	0.159831160916764	0.0584123274660407	0.141354165131417	0.0325269119345839	0.0643506021727805	0.147299015611105	0.147299015611105	0.147299015611105	0.132007575540194	0.0643506021727805	0.0325269119345839	0.067601775124626	0.067601775124626	0.0643506021727805	0	0.138974817862811	0.138974817862811	0	0	0.0584123274660407	0.0874185335040583	0.0874185335040583	0.0325269119345839	0.132007575540194	0.141354165131417	0.141354165131417	0	0.0986154146165807	0.0986154146165807	0.147299015611105	0.147299015611105	0.067601775124626	0.0702566722810015	0.0702566722810015	0	5.13670341366912	5.13670341366912	0.0702566722810015	0.26036320784627	0	0.0702566722810015	0.0702566722810015	0	0.00781024967590676	0	0.0702566722810015	0.0702566722810015	0.0702566722810015
17	0.138974817862811	0.0208806130178174	0.181024860171198	0.0344818792991343	0.112445542374967	0.189010581714358	0.0528866712887103	0.0528866712887103	0.0528866712887103	0.230269407433994	0.189010581714358	0.112445542374967	0.100657836257293	0.100657836257293	0.189010581714358	0.138974817862811	0	0	0.138974817862811	0.138974817862811	0.181024860171198	0.133686199736549	0.133686199736549	0.112445542374967	0.230269407433994	0.0344818792991343	0.0344818792991343	0.138974817862811	0.220655840620643	0.220655840620643	0.0528866712887103	0.0528866712887103	0.100657836257293	0.0703846574190756	0.0703846574190756	0.138974817862811	5.09997313326257	5.09997313326257	0.0703846574190756	0.307702778667988	0.138974817862811	0.0703846574190756	0.0703846574190756	0.138974817862811	0.132003787824446	0.138974817862811	0.0703846574190756	0.0703846574190756	0.0703846574190756
18	0.138974817862811	0.0208806130178174	0.181024860171198	0.0344818792991343	0.112445542374967	0.189010581714358	0.0528866712887103	0.0528866712887103	0.0528866712887103	0.230269407433994	0.189010581714358	0.112445542374967	0.100657836257293	0.100657836257293	0.189010581714358	0.138974817862811	0	0	0.138974817862811	0.138974817862811	0.181024860171198	0.133686199736549	0.133686199736549	0.112445542374967	0.230269407433994	0.0344818792991343	0.0344818792991343	0.138974817862811	0.220655840620643	0.220655840620643	0.0528866712887103	0.0528866712887103	0.100657836257293	0.0703846574190756	0.0703846574190756	0.138974817862811	5.09997313326257	5.09997313326257	0.0703846574190756	0.307702778667988	0.138974817862811	0.0703846574190756	0.0703846574190756	0.138974817862811	0.132003787824446	0.138974817862811	0.0703846574190756	0.0703846574190756	0.0703846574190756
19	0	0.159831160916764	0.0584123274660407	0.141354165131417	0.0325269119345839	0.0643506021727805	0.147299015611105	0.147299015611105	0.147299015611105	0.132007575540194	0.0643506021727805	0.0325269119345839	0.067601775124626	0.067601775124626	0.0643506021727805	0	0.138974817862811	0.138974817862811	0	0	0.0584123274660407	0.0874185335040583	0.0874185335040583	0.0325269119345839	0.132007575540194	0.141354165131417	0.141354165131417	0	0.0986154146165807	0.0986154146165807	0.147299015611105	0.147299015611105	0.067601775124626	0.0702566722810015	0.0702566722810015	0	5.13670341366912	5.13670341366912	0.0702566722810015	0.26036320784627	0	0.0702566722810015	0.0702566722810015	0	0.00781024967590676	0	0.0702566722810015	0.0702566722810015	0.0702566722810015
20	0	0.159831160916764	0.0584123274660407	0.141354165131417	0.0325269119345839	0.0643506021727805	0.147299015611105	0.147299015611105	0.147299015611105	0.132007575540194	0.0643506021727805	0.0325269119345839	0.067601775124626	0.067601775124626	0.0643506021727805	0	0.138974817862811	0.138974817862811	0	0	0.0584123274660407	0.0874185335040583	0.0874185335040583	0.0325269119345839	0.132007575540194	0.141354165131417	0.141354165131417	0	0.0986154146165807	0.0986154146165807	0.147299015611105	0.147299015611105	0.067601775124626	0.0702566722810015	0.0702566722810015	0	5.13670341366912	5.13670341366912	0.0702566722810015	0.26036320784627	0	0.0702566722810015	0.0702566722810015	0	0.00781024967590676	0	0.0702566722810015	0.0702566722810015	0.0702566722810015
21	0.0584123274660407	0.201022386813012	0	0.173611635554763	0.0702139587261704	0.00806225774829419	0.17376133056581	0.17376133056581	0.17376133056581	0.0758023746329892	0.00806225774829419	0.0702139587261704	0.125642349548235	0.125642349548235	0.00806225774829419	0.0584123274660407	0.181024860171198	0.181024860171198	0.0584123274660407	0.0584123274660407	0	0.144422989859649	0.144422989859649	0.0702139587261704	0.0758023746329892	0.173611635554763	0.173611635554763	0.0584123274660407	0.0414366987102025	0.0414366987102025	0.17376133056581	0.17376133056581	0.125642349548235	0.119816526406001	0.119816526406001	0.0584123274660407	5.19085437668983	5.19085437668983	0.119816526406001	0.304954094906104	0.0584123274660407	0.119816526406001	0.119816526406001	0.0584123274660407	0.0605392434706612	0.0584123274660407	0.119816526406001	0.119816526406001	0.119816526406001
22	0.0874185335040583	0.15138031576133	0.144422989859649	0.155708060163884	0.0980815986819138	0.149201206429436	0.17007351351695	0.17007351351695	0.17007351351695	0.219271521178653	0.149201206429436	0.0980815986819138	0.038832975677896	0.038832975677896	0.149201206429436	0.0874185335040583	0.133686199736549	0.133686199736549	0.0874185335040583	0.0874185335040583	0.144422989859649	0	0	0.0980815986819138	0.219271521178653	0.155708060163884	0.155708060163884	0.0874185335040583	0.182035710782255	0.182035710782255	0.17007351351695	0.17007351351695	0.038832975677896	0.079309520235593	0.079309520235593	0.0874185335040583	5.04975274246175	5.04975274246175	0.079309520235593	0.187683243791235	0.0874185335040583	0.079309520235593	0.079309520235593	0.0874185335040583	0.0883232698670067	0.0874185335040583	0.079309520235593	0.079309520235593	0.079309520235593
23	0.0874185335040583	0.15138031576133	0.144422989859649	0.155708060163884	0.0980815986819138	0.149201206429436	0.17007351351695	0.17007351351695	0.17007351351695	0.219271521178653	0.149201206429436	0.0980815986819138	0.038832975677896	0.038832975677896	0.149201206429436	0.0874185335040583	0.133686199736549	0.133686199736549	0.0874185335040583	0.0874185335040583	0.144422989859649	0	0	0.0980815986819138	0.219271521178653	0.155708060163884	0.155708060163884	0.0874185335040583	0.182035710782255	0.182035710782255	0.17007351351695	0.17007351351695	0.038832975677896	0.079309520235593	0.079309520235593	0.0874185335040583	5.04975274246175	5.04975274246175	0.079309520235593	0.187683243791235	0.0874185335040583	0.079309520235593	0.079309520235593	0.0874185335040583	0.0883232698670067	0.0874185335040583	0.079309520235593	0.079309520235593	0.079309520235593
24	0.0325269119345839	0.132966161108755	0.0702139587261704	0.110693269894783	0	0.0779294552784742	0.115433963806151	0.115433963806151	0.115433963806151	0.13322161986705	0.0779294552784742	0	0.0665732679083737	0.0665732679083737	0.0779294552784742	0.0325269119345839	0.112445542374967	0.112445542374967	0.0325269119345839	0.0325269119345839	0.0702139587261704	0.0980815986819138	0.0980815986819138	0	0.13322161986705	0.110693269894783	0.110693269894783	0.0325269119345839	0.111323851891681	0.111323851891681	0.115433963806151	0.115433963806151	0.0665732679083737	0.0499799959983965	0.0499799959983965	0.0325269119345839	5.14532179362963	5.14532179362963	0.0499799959983965	0.281256111044721	0.0325269119345839	0.0499799959983965	0.0499799959983965	0.0325269119345839	0.0247588368062825	0.0325269119345839	0.0499799959983965	0.0499799959983965	0.0499799959983965
25	0.132007575540194	0.247879002741259	0.0758023746329892	0.212896688560439	0.13322161986705	0.0729177618965389	0.206700266085947	0.206700266085947	0.206700266085947	0	0.0729177618965389	0.13322161986705	0.196702821535436	0.196702821535436	0.0729177618965389	0.132007575540194	0.230269407433994	0.230269407433994	0.132007575540194	0.132007575540194	0.0758023746329892	0.219271521178653	0.219271521178653	0.13322161986705	0	0.212896688560439	0.212896688560439	0.132007575540194	0.0510000000000002	0.0510000000000002	0.206700266085947	0.206700266085947	0.196702821535436	0.181796589626979	0.181796589626979	0.132007575540194	5.26664731684209	5.26664731684209	0.181796589626979	0.378524768013932	0.132007575540194	0.181796589626979	0.181796589626979	0.132007575540194	0.132276226133044	0.132007575540194	0.181796589626979	0.181796589626979	0.181796589626979
26	0.141354165131417	0.0403608721412215	0.173611635554763	0	0.110693269894783	0.181664525981266	0.018439088914586	0.018439088914586	0.018439088914586	0.212896688560439	0.181664525981266	0.110693269894783	0.118983192090309	0.118983192090309	0.181664525981266	0.141354165131417	0.0344818792991343	0.0344818792991343	0.141354165131417	0.141354165131417	0.173611635554763	0.155708060163884	0.155708060163884	0.110693269894783	0.212896688560439	0	0	0.141354165131417	0.210608641798005	0.210608641798005	0.018439088914586	0.018439088914586	0.118983192090309	0.0813941029804981	0.0813941029804981	0.141354165131417	5.13377316990145	5.13377316990145	0.0813941029804981	0.336267750460848	0.141354165131417	0.0813941029804981	0.0813941029804981	0.141354165131417	0.1337235955245	0.141354165131417	0.0813941029804981	0.0813941029804981	0.0813941029804981
27	0.141354165131417	0.0403608721412215	0.173611635554763	0	0.110693269894783	0.181664525981266	0.018439088914586	0.018439088914586	0.018439088914586	0.212896688560439	0.181664525981266	0.110693269894783	0.118983192090309	0.118983192090309	0.181664525981266	0.141354165131417	0.0344818792991343	0.0344818792991343	0.141354165131417	0.141354165131417	0.173611635554763	0.155708060163884	0.155708060163884	0.110693269894783	0.212896688560439	0	0	0.141354165131417	0.210608641798005	0.210608641798005	0.018439088914586	0.018439088914586	0.118983192090309	0.0813941029804981	0.0813941029804981	0.141354165131417	5.13377316990145	5.13377316990145	0.0813941029804981	0.336267750460848	0.141354165131417	0.0813941029804981	0.0813941029804981	0.141354165131417	0.1337235955245	0.141354165131417	0.0813941029804981	0.0813941029804981	0.0813941029804981
28	0	0.159831160916764	0.0584123274660407	0.141354165131417	0.0325269119345839	0.0643506021727805	0.147299015611105	0.147299015611105	0.147299015611105	0.132007575540194	0.0643506021727805	0.0325269119345839	0.067601775124626	0.067601775124626	0.0643506021727805	0	0.138974817862811	0.138974817862811	0	0	0.0584123274660407	0.0874185335040583	0.0874185335040583	0.0325269119345839	0.132007575540194	0.141354165131417	0.141354165131417	0	0.0986154146165807	0.0986154146165807	0.147299015611105	0.147299015611105	0.067601775124626	0.0702566722810015	0.0702566722810015	0	5.13670341366912	5.13670341366912	0.0702566722810015	0.26036320784627	0	0.0702566722810015	0.0702566722810015	0	0.00781024967590676	0	0.0702566722810015	0.0702566722810015	0.0702566722810015
29	0.0986154146165807	0.240251951084691	0.0414366987102025	0.210608641798005	0.111323851891681	0.0344383507154503	0.208786972773689	0.208786972773689	0.208786972773689	0.0510000000000002	0.0344383507154503	0.111323851891681	0.166207701385951	0.166207701385951	0.0344383507154503	0.0986154146165807	0.220655840620643	0.220655840620643	0.0986154146165807	0.0986154146165807	0.0414366987102025	0.182035710782255	0.182035710782255	0.111323851891681	0.0510000000000002	0.210608641798005	0.210608641798005	0.0986154146165807	0	0	0.208786972773689	0.208786972773689	0.166207701385951	0.161124175715503	0.161124175715503	0.0986154146165807	5.22257206364833	5.22257206364833	0.161124175715503	0.330551055058067	0.0986154146165807	0.161124175715503	0.161124175715503	0.0986154146165807	0.101518471225685	0.0986154146165807	0.161124175715503	0.161124175715503	0.161124175715503
30	0.0986154146165807	0.240251951084691	0.0414366987102025	0.210608641798005	0.111323851891681	0.0344383507154503	0.208786972773689	0.208786972773689	0.208786972773689	0.0510000000000002	0.0344383507154503	0.111323851891681	0.166207701385951	0.166207701385951	0.0344383507154503	0.0986154146165807	0.220655840620643	0.220655840620643	0.0986154146165807	0.0986154146165807	0.0414366987102025	0.182035710782255	0.182035710782255	0.111323851891681	0.0510000000000002	0.210608641798005	0.210608641798005	0.0986154146165807	0	0	0.208786972773689	0.208786972773689	0.166207701385951	0.161124175715503	0.161124175715503	0.0986154146165807	5.22257206364833	5.22257206364833	0.161124175715503	0.330551055058067	0.0986154146165807	0.161124175715503	0.161124175715503	0.0986154146165807	0.101518471225685	0.0986154146165807	0.161124175715503	0.161124175715503	0.161124175715503
31	0.147299015611105	0.0564003546088136	0.17376133056581	0.018439088914586	0.115433963806151	0.181730569800458	0	0	0	0.206700266085947	0.181730569800458	0.115433963806151	0.132412235084224	0.132412235084224	0.181730569800458	0.147299015611105	0.0528866712887103	0.0528866712887103	0.147299015611105	0.147299015611105	0.17376133056581	0.17007351351695	0.17007351351695	0.115433963806151	0.206700266085947	0.018439088914586	0.018439088914586	0.147299015611105	0.208786972773689	0.208786972773689	0	0	0.132412235084224	0.0931933474020557	0.0931933474020557	0.147299015611105	5.15152635245128	5.15152635245128	0.0931933474020557	0.352647132414259	0.147299015611105	0.0931933474020557	0.0931933474020557	0.147299015611105	0.139520607796843	0.147299015611105	0.0931933474020557	0.0931933474020557	0.0931933474020557
32	0.147299015611105	0.0564003546088136	0.17376133056581	0.018439088914586	0.115433963806151	0.181730569800458	0	0	0	0.206700266085947	0.181730569800458	0.115433963806151	0.132412235084224	0.132412235084224	0.181730569800458	0.147299015611105	0.0528866712887103	0.0528866712887103	0.147299015611105	0.147299015611105	0.17376133056581	0.17007351351695	0.17007351351695	0.115433963806151	0.206700266085947	0.018439088914586	0.018439088914586	0.147299015611105	0.208786972773689	0.208786972773689	0	0	0.132412235084224	0.0931933474020557	0.0931933474020557	0.147299015611105	5.15152635245128	5.15152635245128	0.0931933474020557	0.352647132414259	0.147299015611105	0.0931933474020557	0.0931933474020557	0.147299015611105	0.139520607796843	0.147299015611105	0.0931933474020557	0.0931933474020557	0.0931933474020557
33	0.067601775124626	0.119999999999997	0.125642349548235	0.118983192090309	0.0665732679083737	0.131882523482074	0.132412235084224	0.132412235084224	0.132412235084224	0.196702821535436	0.131882523482074	0.0665732679083737	0	0	0.131882523482074	0.067601775124626	0.100657836257293	0.100657836257293	0.067601775124626	0.067601775124626	0.125642349548235	0.038832975677896	0.038832975677896	0.0665732679083737	0.196702821535436	0.118983192090309	0.118983192090309	0.067601775124626	0.166207701385951	0.166207701385951	0.132412235084224	0.132412235084224	0	0.0405215991787082	0.0405215991787082	0.067601775124626	5.07885864737344	5.07885864737344	0.0405215991787082	0.226276379677598	0.067601775124626	0.0405215991787082	0.0405215991787082	0.067601775124626	0.0652150289427247	0.067601775124626	0.0405215991787082	0.0405215991787082	0.0405215991787082
34	0.0702566722810015	0.0911811384004399	0.119816526406001	0.0813941029804981	0.0499799959983965	0.127345985409823	0.0931933474020557	0.0931933474020557	0.0931933474020557	0.181796589626979	0.127345985409823	0.0499799959983965	0.0405215991787082	0.0405215991787082	0.127345985409823	0.0702566722810015	0.0703846574190756	0.0703846574190756	0.0702566722810015	0.0702566722810015	0.119816526406001	0.079309520235593	0.079309520235593	0.0499799959983965	0.181796589626979	0.0813941029804981	0.0813941029804981	0.0702566722810015	0.161124175715503	0.161124175715503	0.0931933474020557	0.0931933474020557	0.0405215991787082	0	0	0.0702566722810015	5.10750799901479	5.10750799901479	0	0.266309969772068	0.0702566722810015	0	0	0.0702566722810015	0.0640078120232211	0.0702566722810015	0	0	0
35	0.0702566722810015	0.0911811384004399	0.119816526406001	0.0813941029804981	0.0499799959983965	0.127345985409823	0.0931933474020557	0.0931933474020557	0.0931933474020557	0.181796589626979	0.127345985409823	0.0499799959983965	0.0405215991787082	0.0405215991787082	0.127345985409823	0.0702566722810015	0.0703846574190756	0.0703846574190756	0.0702566722810015	0.0702566722810015	0.119816526406001	0.079309520235593	0.079309520235593	0.0499799959983965	0.181796589626979	0.0813941029804981	0.0813941029804981	0.0702566722810015	0.161124175715503	0.161124175715503	0.0931933474020557	0.0931933474020557	0.0405215991787082	0	0	0.0702566722810015	5.10750799901479	5.10750799901479	0	0.266309969772068	0.0702566722810015	0	0	0.0702566722810015	0.0640078120232211	0.0702566722810015	0	0	0
36	0	0.159831160916764	0.0584123274660407	0.141354165131417	0.0325269119345839	0.0643506021727805	0.147299015611105	0.147299015611105	0.147299015611105	0.132007575540194	0.0643506021727805	0.0325269119345839	0.067601775124626	0.067601775124626	0.0643506021727805	0	0.138974817862811	0.138974817862811	0	0	0.0584123274660407	0.0874185335040583	0.0874185335040583	0.0325269119345839	0.132007575540194	0.141354165131417	0.141354165131417	0	0.0986154146165807	0.0986154146165807	0.147299015611105	0.147299015611105	0.067601775124626	0.0702566722810015	0.0702566722810015	0	5.13670341366912	5.13670341366912	0.0702566722810015	0.26036320784627	0	0.0702566722810015	0.0702566722810015	0	0.00781024967590676	0	0.0702566722810015	0.0702566722810015	0.0702566722810015
37	5.13670341366912	5.09581180578718	5.19085437668983	5.13377316990145	5.14532179362963	5.19400055448591	5.15152635245128	5.15152635245128	5.15152635245128	5.26664731684209	5.19400055448591	5.14532179362963	5.07885864737344	5.07885864737344	5.19400055448591	5.13670341366912	5.09997313326257	5.09997313326257	5.13670341366912	5.13670341366912	5.19085437668983	5.04975274246175	5.04975274246175	5.14532179362963	5.26664731684209	5.13377316990145	5.13377316990145	5.13670341366912	5.22257206364833	5.22257206364833	5.15152635245128	5.15152635245128	5.07885864737344	5.10750799901479	5.10750799901479	5.13670341366912	0	0	5.10750799901479	4.89642185274104	5.13670341366912	5.10750799901479	5.10750799901479	5.13670341366912	5.13806478744673	5.13670341366912	5.10750799901479	5.10750799901479	5.10750799901479
38	5.13670341366912	5.09581180578718	5.19085437668983	5.13377316990145	5.14532179362963	5.19400055448591	5.15152635245128	5.15152635245128	5.15152635245128	5.26664731684209	5.19400055448591	5.14532179362963	5.07885864737344	5.07885864737344	5.19400055448591	5.13670341366912	5.09997313326257	5.09997313326257	5.13670341366912	5.13670341366912	5.19085437668983	5.04975274246175	5.04975274246175	5.14532179362963	5.26664731684209	5.13377316990145	5.13377316990145	5.13670341366912	5.22257206364833	5.22257206364833	5.15152635245128	5.15152635245128	5.07885864737344	5.10750799901479	5.10750799901479	5.13670341366912	0	0	5.10750799901479	4.89642185274104	5.13670341366912	5.10750799901479	5.10750799901479	5.13670341366912	5.13806478744673	5.13670341366912	5.10750799901479	5.10750799901479	5.10750799901479
39	0.0702566722810015	0.0911811384004399	0.119816526406001	0.0813941029804981	0.0499799959983965	0.127345985409823	0.0931933474020557	0.0931933474020557	0.0931933474020557	0.181796589626979	0.127345985409823	0.0499799959983965	0.0405215991787082	0.0405215991787082	0.127345985409823	0.0702566722810015	0.0703846574190756	0.0703846574190756	0.0702566722810015	0.0702566722810015	0.119816526406001	0.079309520235593	0.079309520235593	0.0499799959983965	0.181796589626979	0.0813941029804981	0.0813941029804981	0.0702566722810015	0.161124175715503	0.161124175715503	0.0931933474020557	0.0931933474020557	0.0405215991787082	0	0	0.0702566722810015	5.10750799901479	5.10750799901479	0	0.266309969772068	0.0702566722810015	0	0	0.0702566722810015	0.0640078120232211	0.0702566722810015	0	0	0
40	0.26036320784627	0.320326396040039	0.304954094906104	0.336267750460848	0.281256111044721	0.306218875969461	0.352647132414259	0.352647132414259	0.352647132414259	0.378524768013932	0.306218875969461	0.281256111044721	0.226276379677598	0.226276379677598	0.306218875969461	0.26036320784627	0.307702778667988	0.307702778667988	0.26036320784627	0.26036320784627	0.304954094906104	0.187683243791235	0.187683243791235	0.281256111044721	0.378524768013932	0.336267750460848	0.336267750460848	0.26036320784627	0.330551055058067	0.330551055058067	0.352647132414259	0.352647132414259	0.226276379677598	0.266309969772068	0.266309969772068	0.26036320784627	4.89642185274104	4.89642185274104	0.266309969772068	0	0.26036320784627	0.266309969772068	0.266309969772068	0.26036320784627	0.264594028655221	0.26036320784627	0.266309969772068	0.266309969772068	0.266309969772068
41	0	0.159831160916764	0.0584123274660407	0.141354165131417	0.0325269119345839	0.0643506021727805	0.147299015611105	0.147299015611105	0.147299015611105	0.132007575540194	0.0643506021727805	0.0325269119345839	0.067601775124626	0.067601775124626	0.0643506021727805	0	0.138974817862811	0.138974817862811	0	0	0.0584123274660407	0.0874185335040583	0.0874185335040583	0.0325269119345839	0.132007575540194	0.141354165131417	0.141354165131417	0	0.0986154146165807	0.0986154146165807	0.147299015611105	0.147299015611105	0.067601775124626	0.0702566722810015	0.0702566722810015	0	5.13670341366912	5.13670341366912	0.0702566722810015	0.26036320784627	0	0.0702566722810015	0.0702566722810015	0	0.00781024967590676	0	0.0702566722810015	0.0702566722810015	0.0702566722810015
42	0.0702566722810015	0.0911811384004399	0.119816526406001	0.0813941029804981	0.0499799959983965	0.127345985409823	0.0931933474020557	0.0931933474020557	0.0931933474020557	0.181796589626979	0.127345985409823	0.0499799959983965	0.0405215991787082	0.0405215991787082	0.127345985409823	0.0702566722810015	0.0703846574190756	0.0703846574190756	0.0702566722810015	0.0702566722810015	0.119816526406001	0.079309520235593	0.079309520235593	0.0499799959983965	0.181796589626979	0.0813941029804981	0.0813941029804981	0.0702566722810015	0.161124175715503	0.161124175715503	0.0931933474020557	0.0931933474020557	0.0405215991787082	0	0	0.0702566722810015	5.10750799901479	5.10750799901479	0	0.266309969772068	0.0702566722810015	0	0	0.0702566722810015	0.0640078120232211	0.0702566722810015	0	0	0
43	0.0702566722810015	0.0911811384004399	0.119816526406001	0.0813941029804981	0.0499799959983965	0.127345985409823	0.0931933474020557	0.0931933474020557	0.0931933474020557	0.181796589626979	0.127345985409823	0.0499799959983965	0.0405215991787082	0.0405215991787082	0.127345985409823	0.0702566722810015	0.0703846574190756	0.0703846574190756	0.0702566722810015	0.0702566722810015	0.119816526406001	0.079309520235593	0.079309520235593	0.0499799959983965	0.181796589626979	0.0813941029804981	0.0813941029804981	0.0702566722810015	0.161124175715503	0.161124175715503	0.0931933474020557	0.0931933474020557	0.0405215991787082	0	0	0.0702566722810015	5.10750799901479	5.10750799901479	0	0.266309969772068	0.0702566722810015	0	0	0.0702566722810015	0.0640078120232211	0.0702566722810015	0	0	0
44	0	0.159831160916764	0.0584123274660407	0.141354165131417	0.0325269119345839	0.0643506021727805	0.147299015611105	0.147299015611105	0.147299015611105	0.132007575540194	0.0643506021727805	0.0325269119345839	0.067601775124626	0.067601775124626	0.0643506021727805	0	0.138974817862811	0.138974817862811	0	0	0.0584123274660407	0.0874185335040583	0.0874185335040583	0.0325269119345839	0.132007575540194	0.141354165131417	0.141354165131417	0	0.0986154146165807	0.0986154146165807	0.147299015611105	0.147299015611105	0.067601775124626	0.0702566722810015	0.0702566722810015	0	5.13670341366912	5.13670341366912	0.0702566722810015	0.26036320784627	0	0.0702566722810015	0.0702566722810015	0	0.00781024967590676	0	0.0702566722810015	0.0702566722810015	0.0702566722810015
45	0.00781024967590676	0.152829970882678	0.0605392434706612	0.1337235955245	0.0247588368062825	0.0670820393249895	0.139520607796843	0.139520607796843	0.139520607796843	0.132276226133044	0.0670820393249895	0.0247588368062825	0.0652150289427247	0.0652150289427247	0.0670820393249895	0.00781024967590676	0.132003787824446	0.132003787824446	0.00781024967590676	0.00781024967590676	0.0605392434706612	0.0883232698670067	0.0883232698670067	0.0247588368062825	0.132276226133044	0.1337235955245	0.1337235955245	0.00781024967590676	0.101518471225685	0.101518471225685	0.139520607796843	0.139520607796843	0.0652150289427247	0.0640078120232211	0.0640078120232211	0.00781024967590676	5.13806478744673	5.13806478744673	0.0640078120232211	0.264594028655221	0.00781024967590676	0.0640078120232211	0.0640078120232211	0.00781024967590676	0	0.00781024967590676	0.0640078120232211	0.0640078120232211	0.0640078120232211
46	0	0.159831160916764	0.0584123274660407	0.141354165131417	0.0325269119345839	0.0643506021727805	0.147299015611105	0.147299015611105	0.147299015611105	0.132007575540194	0.0643506021727805	0.0325269119345839	0.067601775124626	0.067601775124626	0.0643506021727805	0	0.138974817862811	0.138974817862811	0	0	0.0584123274660407	0.0874185335040583	0.0874185335040583	0.0325269119345839	0.132007575540194	0.141354165131417	0.141354165131417	0	0.0986154146165807	0.0986154146165807	0.147299015611105	0.147299015611105	0.067601775124626	0.0702566722810015	0.0702566722810015	0	5.13670341366912	5.13670341366912	0.0702566722810015	0.26036320784627	0	0.0702566722810015	0.0702566722810015	0	0.00781024967590676	0	0.0702566722810015	0.0702566722810015	0.0702566722810015
47	0.0702566722810015	0.0911811384004399	0.119816526406001	0.0813941029804981	0.0499799959983965	0.127345985409823	0.0931933474020557	0.0931933474020557	0.0931933474020557	0.181796589626979	0.127345985409823	0.0499799959983965	0.0405215991787082	0.0405215991787082	0.127345985409823	0.0702566722810015	0.0703846574190756	0.0703846574190756	0.0702566722810015	0.0702566722810015	0.119816526406001	0.079309520235593	0.079309520235593	0.0499799959983965	0.181796589626979	0.0813941029804981	0.0813941029804981	0.0702566722810015	0.161124175715503	0.161124175715503	0.0931933474020557	0.0931933474020557	0.0405215991787082	0	0	0.0702566722810015	5.10750799901479	5.10750799901479	0	0.266309969772068	0.0702566722810015	0	0	0.0702566722810015	0.0640078120232211	0.0702566722810015	0	0	0
48	0.0702566722810015	0.0911811384004399	0.119816526406001	0.0813941029804981	0.0499799959983965	0.127345985409823	0.0931933474020557	0.0931933474020557	0.0931933474020557	0.181796589626979	0.127345985409823	0.0499799959983965	0.0405215991787082	0.0405215991787082	0.127345985409823	0.0702566722810015	0.0703846574190756	0.0703846574190756	0.0702566722810015	0.0702566722810015	0.119816526406001	0.079309520235593	0.079309520235593	0.0499799959983965	0.181796589626979	0.0813941029804981	0.0813941029804981	0.0702566722810015	0.161124175715503	0.161124175715503	0.0931933474020557	0.0931933474020557	0.0405215991787082	0	0	0.0702566722810015	5.10750799901479	5.10750799901479	0	0.266309969772068	0.0702566722810015	0	0	0.0702566722810015	0.0640078120232211	0.0702566722810015	0	0	0
49	0.0702566722810015	0.0911811384004399	0.119816526406001	0.0813941029804981	0.0499799959983965	0.127345985409823	0.0931933474020557	0.0931933474020557	0.0931933474020557	0.181796589626979	0.127345985409823	0.0499799959983965	0.0405215991787082	0.0405215991787082	0.127345985409823	0.0702566722810015	0.0703846574190756	0.0703846574190756	0.0702566722810015	0.0702566722810015	0.119816526406001	0.079309520235593	0.079309520235593	0.0499799959983965	0.181796589626979	0.0813941029804981	0.0813941029804981	0.0702566722810015	0.161124175715503	0.161124175715503	0.0931933474020557	0.0931933474020557	0.0405215991787082	0	0	0.0702566722810015	5.10750799901479	5.10750799901479	0	0.266309969772068	0.0702566722810015	0	0	0.0702566722810015	0.0640078120232211	0.0702566722810015	0	0	0
50	0.0702566722810015	0.0911811384004399	0.119816526406001	0.0813941029804981	0.0499799959983965	0.127345985409823	0.0931933474020557	0.0931933474020557	0.0931933474020557	0.181796589626979	0.127345985409823	0.0499799959983965	0.0405215991787082	0.0405215991787082	0.127345985409823	0.0702566722810015	0.0703846574190756	0.0703846574190756	0.0702566722810015	0.0702566722810015	0.119816526406001	0.079309520235593	0.079309520235593	0.0499799959983965	0.181796589626979	0.0813941029804981	0.0813941029804981	0.0702566722810015	0.161124175715503	0.161124175715503	0.0931933474020557	0.0931933474020557	0.0405215991787082	0	0	0.0702566722810015	5.10750799901479	5.10750799901479	0	0.266309969772068	0.0702566722810015	0	0	0.0702566722810015	0.0640078120232211	0.0702566722810015	0	0	0
51	0.0702566722810015	0.0911811384004399	0.119816526406001	0.0813941029804981	0.0499799959983965	0.127345985409823	0.0931933474020557	0.0931933474020557	0.0931933474020557	0.181796589626979	0.127345985409823	0.0499799959983965	0.0405215991787082	0.0405215991787082	0.127345985409823	0.0702566722810015	0.0703846574190756	0.0703846574190756	0.0702566722810015	0.0702566722810015	0.119816526406001	0.079309520235593	0.079309520235593	0.0499799959983965	0.181796589626979	0.0813941029804981	0.0813941029804981	0.0702566722810015	0.161124175715503	0.161124175715503	0.0931933474020557	0.0931933474020557	0.0405215991787082	0	0	0.0702566722810015	5.10750799901479	5.10750799901479	0	0.266309969772068	0.0702566722810015	0	0	0.0702566722810015	0.0640078120232211	0.0702566722810015	0	0	0
52	0.00781024967590676	0.152829970882678	0.0605392434706612	0.1337235955245	0.0247588368062825	0.0670820393249895	0.139520607796843	0.139520607796843	0.139520607796843	0.132276226133044	0.0670820393249895	0.0247588368062825	0.0652150289427247	0.0652150289427247	0.0670820393249895	0.00781024967590676	0.132003787824446	0.132003787824446	0.00781024967590676	0.00781024967590676	0.0605392434706612	0.0883232698670067	0.0883232698670067	0.0247588368062825	0.132276226133044	0.1337235955245	0.1337235955245	0.00781024967590676	0.101518471225685	0.101518471225685	0.139520607796843	0.139520607796843	0.0652150289427247	0.0640078120232211	0.0640078120232211	0.00781024967590676	5.13806478744673	5.13806478744673	0.0640078120232211	0.264594028655221	0.00781024967590676	0.0640078120232211	0.0640078120232211	0.00781024967590676	0	0.00781024967590676	0.0640078120232211	0.0640078120232211	0.0640078120232211
53	0	0.159831160916764	0.0584123274660407	0.141354165131417	0.0325269119345839	0.0643506021727805	0.147299015611105	0.147299015611105	0.147299015611105	0.132007575540194	0.0643506021727805	0.0325269119345839	0.067601775124626	0.067601775124626	0.0643506021727805	0	0.138974817862811	0.138974817862811	0	0	0.0584123274660407	0.0874185335040583	0.0874185335040583	0.0325269119345839	0.132007575540194	0.141354165131417	0.141354165131417	0	0.0986154146165807	0.0986154146165807	0.147299015611105	0.147299015611105	0.067601775124626	0.0702566722810015	0.0702566722810015	0	5.13670341366912	5.13670341366912	0.0702566722810015	0.26036320784627	0	0.0702566722810015	0.0702566722810015	0	0.00781024967590676	0	0.0702566722810015	0.0702566722810015	0.0702566722810015
54	0.141354165131417	0.0403608721412215	0.173611635554763	0	0.110693269894783	0.181664525981266	0.018439088914586	0.018439088914586	0.018439088914586	0.212896688560439	0.181664525981266	0.110693269894783	0.118983192090309	0.118983192090309	0.181664525981266	0.141354165131417	0.0344818792991343	0.0344818792991343	0.141354165131417	0.141354165131417	0.173611635554763	0.155708060163884	0.155708060163884	0.110693269894783	0.212896688560439	0	0	0.141354165131417	0.210608641798005	0.210608641798005	0.018439088914586	0.018439088914586	0.118983192090309	0.0813941029804981	0.0813941029804981	0.141354165131417	5.13377316990145	5.13377316990145	0.0813941029804981	0.336267750460848	0.141354165131417	0.0813941029804981	0.0813941029804981	0.141354165131417	0.1337235955245	0.141354165131417	0.0813941029804981	0.0813941029804981	0.0813941029804981
55	0.0702566722810015	0.0911811384004399	0.119816526406001	0.0813941029804981	0.0499799959983965	0.127345985409823	0.0931933474020557	0.0931933474020557	0.0931933474020557	0.181796589626979	0.127345985409823	0.0499799959983965	0.0405215991787082	0.0405215991787082	0.127345985409823	0.0702566722810015	0.0703846574190756	0.0703846574190756	0.0702566722810015	0.0702566722810015	0.119816526406001	0.079309520235593	0.079309520235593	0.0499799959983965	0.181796589626979	0.0813941029804981	0.0813941029804981	0.0702566722810015	0.161124175715503	0.161124175715503	0.0931933474020557	0.0931933474020557	0.0405215991787082	0	0	0.0702566722810015	5.10750799901479	5.10750799901479	0	0.266309969772068	0.0702566722810015	0	0	0.0702566722810015	0.0640078120232211	0.0702566722810015	0	0	0
56	0.00781024967590676	0.152829970882678	0.0605392434706612	0.1337235955245	0.0247588368062825	0.0670820393249895	0.139520607796843	0.139520607796843	0.139520607796843	0.132276226133044	0.0670820393249895	0.0247588368062825	0.0652150289427247	0.0652150289427247	0.0670820393249895	0.00781024967590676	0.132003787824446	0.132003787824446	0.00781024967590676	0.00781024967590676	0.0605392434706612	0.0883232698670067	0.0883232698670067	0.0247588368062825	0.132276226133044	0.1337235955245	0.1337235955245	0.00781024967590676	0.101518471225685	0.101518471225685	0.139520607796843	0.139520607796843	0.0652150289427247	0.0640078120232211	0.0640078120232211	0.00781024967590676	5.13806478744673	5.13806478744673	0.0640078120232211	0.264594028655221	0.00781024967590676	0.0640078120232211	0.0640078120232211	0.00781024967590676	0	0.00781024967590676	0.0640078120232211	0.0640078120232211	0.0640078120232211
57	0.0702566722810015	0.0911811384004399	0.119816526406001	0.0813941029804981	0.0499799959983965	0.127345985409823	0.0931933474020557	0.0931933474020557	0.0931933474020557	0.181796589626979	0.127345985409823	0.0499799959983965	0.0405215991787082	0.0405215991787082	0.127345985409823	0.0702566722810015	0.0703846574190756	0.0703846574190756	0.0702566722810015	0.0702566722810015	0.119816526406001	0.079309520235593	0.079309520235593	0.0499799959983965	0.181796589626979	0.0813941029804981	0.0813941029804981	0.0702566722810015	0.161124175715503	0.161124175715503	0.0931933474020557	0.0931933474020557	0.0405215991787082	0	0	0.0702566722810015	5.10750799901479	5.10750799901479	0	0.266309969772068	0.0702566722810015	0	0	0.0702566722810015	0.0640078120232211	0.0702566722810015	0	0	0
58	0.0641199656893267	0.0982932856302995	0.115348905499795	0.0886350382185261	0.0463375657539328	0.122732106638808	0.100136756488314	0.100136756488314	0.100136756488314	0.179195898390564	0.122732106638808	0.0463375657539328	0.0349738473719998	0.0349738473719998	0.122732106638808	0.0641199656893267	0.0775420531066871	0.0775420531066871	0.0641199656893267	0.0641199656893267	0.115348905499795	0.0737724203208758	0.0737724203208758	0.0463375657539328	0.179195898390564	0.0886350382185261	0.0886350382185261	0.0641199656893267	0.156758955087106	0.156758955087106	0.100136756488314	0.100136756488314	0.0349738473719998	0.00736002717386064	0.00736002717386064	0.0641199656893267	5.10653739925598	5.10653739925598	0.00736002717386064	0.261225898409786	0.0641199656893267	0.00736002717386064	0.00736002717386064	0.0641199656893267	0.0581993986223257	0.0641199656893267	0.00736002717386064	0.00736002717386064	0.00736002717386064
59	0.0641199656893267	0.0982932856302995	0.115348905499795	0.0886350382185261	0.0463375657539328	0.122732106638808	0.100136756488314	0.100136756488314	0.100136756488314	0.179195898390564	0.122732106638808	0.0463375657539328	0.0349738473719998	0.0349738473719998	0.122732106638808	0.0641199656893267	0.0775420531066871	0.0775420531066871	0.0641199656893267	0.0641199656893267	0.115348905499795	0.0737724203208758	0.0737724203208758	0.0463375657539328	0.179195898390564	0.0886350382185261	0.0886350382185261	0.0641199656893267	0.156758955087106	0.156758955087106	0.100136756488314	0.100136756488314	0.0349738473719998	0.00736002717386064	0.00736002717386064	0.0641199656893267	5.10653739925598	5.10653739925598	0.00736002717386064	0.261225898409786	0.0641199656893267	0.00736002717386064	0.00736002717386064	0.0641199656893267	0.0581993986223257	0.0641199656893267	0.00736002717386064	0.00736002717386064	0.00736002717386064
60	0.0641199656893267	0.0982932856302995	0.115348905499795	0.0886350382185261	0.0463375657539328	0.122732106638808	0.100136756488314	0.100136756488314	0.100136756488314	0.179195898390564	0.122732106638808	0.0463375657539328	0.0349738473719998	0.0349738473719998	0.122732106638808	0.0641199656893267	0.0775420531066871	0.0775420531066871	0.0641199656893267	0.0641199656893267	0.115348905499795	0.0737724203208758	0.0737724203208758	0.0463375657539328	0.179195898390564	0.0886350382185261	0.0886350382185261	0.0641199656893267	0.156758955087106	0.156758955087106	0.100136756488314	0.100136756488314	0.0349738473719998	0.00736002717386064	0.00736002717386064	0.0641199656893267	5.10653739925598	5.10653739925598	0.00736002717386064	0.261225898409786	0.0641199656893267	0.00736002717386064	0.00736002717386064	0.0641199656893267	0.0581993986223257	0.0641199656893267	0.00736002717386064	0.00736002717386064	0.00736002717386064
61	0.0641199656893267	0.0982932856302995	0.115348905499795	0.0886350382185261	0.0463375657539328	0.122732106638808	0.100136756488314	0.100136756488314	0.100136756488314	0.179195898390564	0.122732106638808	0.0463375657539328	0.0349738473719998	0.0349738473719998	0.122732106638808	0.0641199656893267	0.0775420531066871	0.0775420531066871	0.0641199656893267	0.0641199656893267	0.115348905499795	0.0737724203208758	0.0737724203208758	0.0463375657539328	0.179195898390564	0.0886350382185261	0.0886350382185261	0.0641199656893267	0.156758955087106	0.156758955087106	0.100136756488314	0.100136756488314	0.0349738473719998	0.00736002717386064	0.00736002717386064	0.0641199656893267	5.10653739925598	5.10653739925598	0.00736002717386064	0.261225898409786	0.0641199656893267	0.00736002717386064	0.00736002717386064	0.0641199656893267	0.0581993986223257	0.0641199656893267	0.00736002717386064	0.00736002717386064	0.00736002717386064
62	0.0641199656893267	0.0982932856302995	0.115348905499795	0.0886350382185261	0.0463375657539328	0.122732106638808	0.100136756488314	0.100136756488314	0.100136756488314	0.179195898390564	0.122732106638808	0.0463375657539328	0.0349738473719998	0.0349738473719998	0.122732106638808	0.0641199656893267	0.0775420531066871	0.0775420531066871	0.0641199656893267	0.0641199656893267	0.115348905499795	0.0737724203208758	0.0737724203208758	0.0463375657539328	0.179195898390564	0.0886350382185261	0.0886350382185261	0.0641199656893267	0.156758955087106	0.156758955087106	0.100136756488314	0.100136756488314	0.0349738473719998	0.00736002717386064	0.00736002717386064	0.0641199656893267	5.10653739925598	5.10653739925598	0.00736002717386064	0.261225898409786	0.0641199656893267	0.00736002717386064	0.00736002717386064	0.0641199656893267	0.0581993986223257	0.0641199656893267	0.00736002717386064	0.00736002717386064	0.00736002717386064
63	0.0641199656893267	0.0982932856302995	0.115348905499795	0.0886350382185261	0.0463375657539328	0.122732106638808	0.100136756488314	0.100136756488314	0.100136756488314	0.179195898390564	0.122732106638808	0.0463375657539328	0.0349738473719998	0.0349738473719998	0.122732106638808	0.0641199656893267	0.0775420531066871	0.0775420531066871	0.0641199656893267	0.0641199656893267	0.115348905499795	0.0737724203208758	0.0737724203208758	0.0463375657539328	0.179195898390564	0.0886350382185261	0.0886350382185261	0.0641199656893267	0.156758955087106	0.156758955087106	0.100136756488314	0.100136756488314	0.0349738473719998	0.00736002717386064	0.00736002717386064	0.0641199656893267	5.10653739925598	5.10653739925598	0.00736002717386064	0.261225898409786	0.0641199656893267	0.00736002717386064	0.00736002717386064	0.0641199656893267	0.0581993986223257	0.0641199656893267	0.00736002717386064	0.00736002717386064	0.00736002717386064
64	0.0641199656893267	0.0982932856302995	0.115348905499795	0.0886350382185261	0.0463375657539328	0.122732106638808	0.100136756488314	0.100136756488314	0.100136756488314	0.179195898390564	0.122732106638808	0.0463375657539328	0.0349738473719998	0.0349738473719998	0.122732106638808	0.0641199656893267	0.0775420531066871	0.0775420531066871	0.0641199656893267	0.0641199656893267	0.115348905499795	0.0737724203208758	0.0737724203208758	0.0463375657539328	0.179195898390564	0.0886350382185261	0.0886350382185261	0.0641199656893267	0.156758955087106	0.156758955087106	0.100136756488314	0.100136756488314	0.0349738473719998	0.00736002717386064	0.00736002717386064	0.0641199656893267	5.10653739925598	5.10653739925598	0.00736002717386064	0.261225898409786	0.0641199656893267	0.00736002717386064	0.00736002717386064	0.0641199656893267	0.0581993986223257	0.0641199656893267	0.00736002717386064	0.00736002717386064	0.00736002717386064
65	0.0641199656893267	0.0982932856302995	0.115348905499795	0.0886350382185261	0.0463375657539328	0.122732106638808	0.100136756488314	0.100136756488314	0.100136756488314	0.179195898390564	0.122732106638808	0.0463375657539328	0.0349738473719998	0.0349738473719998	0.122732106638808	0.0641199656893267	0.0775420531066871	0.0775420531066871	0.0641199656893267	0.0641199656893267	0.115348905499795	0.0737724203208758	0.0737724203208758	0.0463375657539328	0.179195898390564	0.0886350382185261	0.0886350382185261	0.0641199656893267	0.156758955087106	0.156758955087106	0.100136756488314	0.100136756488314	0.0349738473719998	0.00736002717386064	0.00736002717386064	0.0641199656893267	5.10653739925598	5.10653739925598	0.00736002717386064	0.261225898409786	0.0641199656893267	0.00736002717386064	0.00736002717386064	0.0641199656893267	0.0581993986223257	0.0641199656893267	0.00736002717386064	0.00736002717386064	0.00736002717386064
66	0.0571065985679434	0.10311238334943	0.106015298895963	0.0893519087652843	0.0363692672458483	0.113528338312508	0.0991871140824254	0.0991871140824254	0.0991871140824254	0.168892165596871	0.113528338312508	0.0363692672458483	0.0417785064357258	0.0417785064357258	0.113528338312508	0.0571065985679434	0.0822323756193416	0.0822323756193416	0.0571065985679434	0.0571065985679434	0.106015298895963	0.0798854404757211	0.0798854404757211	0.0363692672458483	0.168892165596871	0.0893519087652843	0.0893519087652843	0.0571065985679434	0.14734640681062	0.14734640681062	0.0991871140824254	0.0991871140824254	0.0417785064357258	0.0138261925344598	0.0138261925344598	0.0571065985679434	5.1164718855477	5.1164718855477	0.0138261925344598	0.267560392435054	0.0571065985679434	0.0138261925344598	0.0138261925344598	0.0571065985679434	0.0505755237244281	0.0571065985679434	0.0138261925344598	0.0138261925344598	0.0138261925344598
67	0.0571065985679434	0.10311238334943	0.106015298895963	0.0893519087652843	0.0363692672458483	0.113528338312508	0.0991871140824254	0.0991871140824254	0.0991871140824254	0.168892165596871	0.113528338312508	0.0363692672458483	0.0417785064357258	0.0417785064357258	0.113528338312508	0.0571065985679434	0.0822323756193416	0.0822323756193416	0.0571065985679434	0.0571065985679434	0.106015298895963	0.0798854404757211	0.0798854404757211	0.0363692672458483	0.168892165596871	0.0893519087652843	0.0893519087652843	0.0571065985679434	0.14734640681062	0.14734640681062	0.0991871140824254	0.0991871140824254	0.0417785064357258	0.0138261925344598	0.0138261925344598	0.0571065985679434	5.1164718855477	5.1164718855477	0.0138261925344598	0.267560392435054	0.0571065985679434	0.0138261925344598	0.0138261925344598	0.0571065985679434	0.0505755237244281	0.0571065985679434	0.0138261925344598	0.0138261925344598	0.0138261925344598
68	0.0571065985679434	0.10311238334943	0.106015298895963	0.0893519087652843	0.0363692672458483	0.113528338312508	0.0991871140824254	0.0991871140824254	0.0991871140824254	0.168892165596871	0.113528338312508	0.0363692672458483	0.0417785064357258	0.0417785064357258	0.113528338312508	0.0571065985679434	0.0822323756193416	0.0822323756193416	0.0571065985679434	0.0571065985679434	0.106015298895963	0.0798854404757211	0.0798854404757211	0.0363692672458483	0.168892165596871	0.0893519087652843	0.0893519087652843	0.0571065985679434	0.14734640681062	0.14734640681062	0.0991871140824254	0.0991871140824254	0.0417785064357258	0.0138261925344598	0.0138261925344598	0.0571065985679434	5.1164718855477	5.1164718855477	0.0138261925344598	0.267560392435054	0.0571065985679434	0.0138261925344598	0.0138261925344598	0.0571065985679434	0.0505755237244281	0.0571065985679434	0.0138261925344598	0.0138261925344598	0.0138261925344598
69	0.0571065985679434	0.10311238334943	0.106015298895963	0.0893519087652843	0.0363692672458483	0.113528338312508	0.0991871140824254	0.0991871140824254	0.0991871140824254	0.168892165596871	0.113528338312508	0.0363692672458483	0.0417785064357258	0.0417785064357258	0.113528338312508	0.0571065985679434	0.0822323756193416	0.0822323756193416	0.0571065985679434	0.0571065985679434	0.106015298895963	0.0798854404757211	0.0798854404757211	0.0363692672458483	0.168892165596871	0.0893519087652843	0.0893519087652843	0.0571065985679434	0.14734640681062	0.14734640681062	0.0991871140824254	0.0991871140824254	0.0417785064357258	0.0138261925344598	0.0138261925344598	0.0571065985679434	5.1164718855477	5.1164718855477	0.0138261925344598	0.267560392435054	0.0571065985679434	0.0138261925344598	0.0138261925344598	0.0571065985679434	0.0505755237244281	0.0571065985679434	0.0138261925344598	0.0138261925344598	0.0138261925344598
70	0.0571065985679434	0.10311238334943	0.106015298895963	0.0893519087652843	0.0363692672458483	0.113528338312508	0.0991871140824254	0.0991871140824254	0.0991871140824254	0.168892165596871	0.113528338312508	0.0363692672458483	0.0417785064357258	0.0417785064357258	0.113528338312508	0.0571065985679434	0.0822323756193416	0.0822323756193416	0.0571065985679434	0.0571065985679434	0.106015298895963	0.0798854404757211	0.0798854404757211	0.0363692672458483	0.168892165596871	0.0893519087652843	0.0893519087652843	0.0571065985679434	0.14734640681062	0.14734640681062	0.0991871140824254	0.0991871140824254	0.0417785064357258	0.0138261925344598	0.0138261925344598	0.0571065985679434	5.1164718855477	5.1164718855477	0.0138261925344598	0.267560392435054	0.0571065985679434	0.0138261925344598	0.0138261925344598	0.0571065985679434	0.0505755237244281	0.0571065985679434	0.0138261925344598	0.0138261925344598	0.0138261925344598
71	0.141354165131417	0.0403608721412215	0.173611635554763	0	0.110693269894783	0.181664525981266	0.018439088914586	0.018439088914586	0.018439088914586	0.212896688560439	0.181664525981266	0.110693269894783	0.118983192090309	0.118983192090309	0.181664525981266	0.141354165131417	0.0344818792991343	0.0344818792991343	0.141354165131417	0.141354165131417	0.173611635554763	0.155708060163884	0.155708060163884	0.110693269894783	0.212896688560439	0	0	0.141354165131417	0.210608641798005	0.210608641798005	0.018439088914586	0.018439088914586	0.118983192090309	0.0813941029804981	0.0813941029804981	0.141354165131417	5.13377316990145	5.13377316990145	0.0813941029804981	0.336267750460848	0.141354165131417	0.0813941029804981	0.0813941029804981	0.141354165131417	0.1337235955245	0.141354165131417	0.0813941029804981	0.0813941029804981	0.0813941029804981
72	0.0571065985679434	0.10311238334943	0.106015298895963	0.0893519087652843	0.0363692672458483	0.113528338312508	0.0991871140824254	0.0991871140824254	0.0991871140824254	0.168892165596871	0.113528338312508	0.0363692672458483	0.0417785064357258	0.0417785064357258	0.113528338312508	0.0571065985679434	0.0822323756193416	0.0822323756193416	0.0571065985679434	0.0571065985679434	0.106015298895963	0.0798854404757211	0.0798854404757211	0.0363692672458483	0.168892165596871	0.0893519087652843	0.0893519087652843	0.0571065985679434	0.14734640681062	0.14734640681062	0.0991871140824254	0.0991871140824254	0.0417785064357258	0.0138261925344598	0.0138261925344598	0.0571065985679434	5.1164718855477	5.1164718855477	0.0138261925344598	0.267560392435054	0.0571065985679434	0.0138261925344598	0.0138261925344598	0.0571065985679434	0.0505755237244281	0.0571065985679434	0.0138261925344598	0.0138261925344598	0.0138261925344598
73	0.0571065985679434	0.10311238334943	0.106015298895963	0.0893519087652843	0.0363692672458483	0.113528338312508	0.0991871140824254	0.0991871140824254	0.0991871140824254	0.168892165596871	0.113528338312508	0.0363692672458483	0.0417785064357258	0.0417785064357258	0.113528338312508	0.0571065985679434	0.0822323756193416	0.0822323756193416	0.0571065985679434	0.0571065985679434	0.106015298895963	0.0798854404757211	0.0798854404757211	0.0363692672458483	0.168892165596871	0.0893519087652843	0.0893519087652843	0.0571065985679434	0.14734640681062	0.14734640681062	0.0991871140824254	0.0991871140824254	0.0417785064357258	0.0138261925344598	0.0138261925344598	0.0571065985679434	5.1164718855477	5.1164718855477	0.0138261925344598	0.267560392435054	0.0571065985679434	0.0138261925344598	0.0138261925344598	0.0571065985679434	0.0505755237244281	0.0571065985679434	0.0138261925344598	0.0138261925344598	0.0138261925344598
74	0.0571065985679434	0.10311238334943	0.106015298895963	0.0893519087652843	0.0363692672458483	0.113528338312508	0.0991871140824254	0.0991871140824254	0.0991871140824254	0.168892165596871	0.113528338312508	0.0363692672458483	0.0417785064357258	0.0417785064357258	0.113528338312508	0.0571065985679434	0.0822323756193416	0.0822323756193416	0.0571065985679434	0.0571065985679434	0.106015298895963	0.0798854404757211	0.0798854404757211	0.0363692672458483	0.168892165596871	0.0893519087652843	0.0893519087652843	0.0571065985679434	0.14734640681062	0.14734640681062	0.0991871140824254	0.0991871140824254	0.0417785064357258	0.0138261925344598	0.0138261925344598	0.0571065985679434	5.1164718855477	5.1164718855477	0.0138261925344598	0.267560392435054	0.0571065985679434	0.0138261925344598	0.0138261925344598	0.0571065985679434	0.0505755237244281	0.0571065985679434	0.0138261925344598	0.0138261925344598	0.0138261925344598
75	0.0571065985679434	0.10311238334943	0.106015298895963	0.0893519087652843	0.0363692672458483	0.113528338312508	0.0991871140824254	0.0991871140824254	0.0991871140824254	0.168892165596871	0.113528338312508	0.0363692672458483	0.0417785064357258	0.0417785064357258	0.113528338312508	0.0571065985679434	0.0822323756193416	0.0822323756193416	0.0571065985679434	0.0571065985679434	0.106015298895963	0.0798854404757211	0.0798854404757211	0.0363692672458483	0.168892165596871	0.0893519087652843	0.0893519087652843	0.0571065985679434	0.14734640681062	0.14734640681062	0.0991871140824254	0.0991871140824254	0.0417785064357258	0.0138261925344598	0.0138261925344598	0.0571065985679434	5.1164718855477	5.1164718855477	0.0138261925344598	0.267560392435054	0.0571065985679434	0.0138261925344598	0.0138261925344598	0.0571065985679434	0.0505755237244281	0.0571065985679434	0.0138261925344598	0.0138261925344598	0.0138261925344598
76	0.0571065985679434	0.10311238334943	0.106015298895963	0.0893519087652843	0.0363692672458483	0.113528338312508	0.0991871140824254	0.0991871140824254	0.0991871140824254	0.168892165596871	0.113528338312508	0.0363692672458483	0.0417785064357258	0.0417785064357258	0.113528338312508	0.0571065985679434	0.0822323756193416	0.0822323756193416	0.0571065985679434	0.0571065985679434	0.106015298895963	0.0798854404757211	0.0798854404757211	0.0363692672458483	0.168892165596871	0.0893519087652843	0.0893519087652843	0.0571065985679434	0.14734640681062	0.14734640681062	0.0991871140824254	0.0991871140824254	0.0417785064357258	0.0138261925344598	0.0138261925344598	0.0571065985679434	5.1164718855477	5.1164718855477	0.0138261925344598	0.267560392435054	0.0571065985679434	0.0138261925344598	0.0138261925344598	0.0571065985679434	0.0505755237244281	0.0571065985679434	0.0138261925344598	0.0138261925344598	0.0138261925344598
77	0.0571065985679434	0.10311238334943	0.106015298895963	0.0893519087652843	0.0363692672458483	0.113528338312508	0.0991871140824254	0.0991871140824254	0.0991871140824254	0.168892165596871	0.113528338312508	0.0363692672458483	0.0417785064357258	0.0417785064357258	0.113528338312508	0.0571065985679434	0.0822323756193416	0.0822323756193416	0.0571065985679434	0.0571065985679434	0.106015298895963	0.0798854404757211	0.0798854404757211	0.0363692672458483	0.168892165596871	0.0893519087652843	0.0893519087652843	0.0571065985679434	0.14734640681062	0.14734640681062	0.0991871140824254	0.0991871140824254	0.0417785064357258	0.0138261925344598	0.0138261925344598	0.0571065985679434	5.1164718855477	5.1164718855477	0.0138261925344598	0.267560392435054	0.0571065985679434	0.0138261925344598	0.0138261925344598	0.0571065985679434	0.0505755237244281	0.0571065985679434	0.0138261925344598	0.0138261925344598	0.0138261925344598
78	0	0.159831160916764	0.0584123274660407	0.141354165131417	0.0325269119345839	0.0643506021727805	0.147299015611105	0.147299015611105	0.147299015611105	0.132007575540194	0.0643506021727805	0.0325269119345839	0.067601775124626	0.067601775124626	0.0643506021727805	0	0.138974817862811	0.138974817862811	0	0	0.0584123274660407	0.0874185335040583	0.0874185335040583	0.0325269119345839	0.132007575540194	0.141354165131417	0.141354165131417	0	0.0986154146165807	0.0986154146165807	0.147299015611105	0.147299015611105	0.067601775124626	0.0702566722810015	0.0702566722810015	0	5.13670341366912	5.13670341366912	0.0702566722810015	0.26036320784627	0	0.0702566722810015	0.0702566722810015	0	0.00781024967590676	0	0.0702566722810015	0.0702566722810015	0.0702566722810015
79	0.0584123274660407	0.201022386813012	0	0.173611635554763	0.0702139587261704	0.00806225774829419	0.17376133056581	0.17376133056581	0.17376133056581	0.0758023746329892	0.00806225774829419	0.0702139587261704	0.125642349548235	0.125642349548235	0.00806225774829419	0.0584123274660407	0.181024860171198	0.181024860171198	0.0584123274660407	0.0584123274660407	0	0.144422989859649	0.144422989859649	0.0702139587261704	0.0758023746329892	0.173611635554763	0.173611635554763	0.0584123274660407	0.0414366987102025	0.0414366987102025	0.17376133056581	0.17376133056581	0.125642349548235	0.119816526406001	0.119816526406001	0.0584123274660407	5.19085437668983	5.19085437668983	0.119816526406001	0.304954094906104	0.0584123274660407	0.119816526406001	0.119816526406001	0.0584123274660407	0.0605392434706612	0.0584123274660407	0.119816526406001	0.119816526406001	0.119816526406001
80	0.0584123274660407	0.201022386813012	0	0.173611635554763	0.0702139587261704	0.00806225774829419	0.17376133056581	0.17376133056581	0.17376133056581	0.0758023746329892	0.00806225774829419	0.0702139587261704	0.125642349548235	0.125642349548235	0.00806225774829419	0.0584123274660407	0.181024860171198	0.181024860171198	0.0584123274660407	0.0584123274660407	0	0.144422989859649	0.144422989859649	0.0702139587261704	0.0758023746329892	0.173611635554763	0.173611635554763	0.0584123274660407	0.0414366987102025	0.0414366987102025	0.17376133056581	0.17376133056581	0.125642349548235	0.119816526406001	0.119816526406001	0.0584123274660407	5.19085437668983	5.19085437668983	0.119816526406001	0.304954094906104	0.0584123274660407	0.119816526406001	0.119816526406001	0.0584123274660407	0.0605392434706612	0.0584123274660407	0.119816526406001	0.119816526406001	0.119816526406001
81	0	0.159831160916764	0.0584123274660407	0.141354165131417	0.0325269119345839	0.0643506021727805	0.147299015611105	0.147299015611105	0.147299015611105	0.132007575540194	0.0643506021727805	0.0325269119345839	0.067601775124626	0.067601775124626	0.0643506021727805	0	0.138974817862811	0.138974817862811	0	0	0.0584123274660407	0.0874185335040583	0.0874185335040583	0.0325269119345839	0.132007575540194	0.141354165131417	0.141354165131417	0	0.0986154146165807	0.0986154146165807	0.147299015611105	0.147299015611105	0.067601775124626	0.0702566722810015	0.0702566722810015	0	5.13670341366912	5.13670341366912	0.0702566722810015	0.26036320784627	0	0.0702566722810015	0.0702566722810015	0	0.00781024967590676	0	0.0702566722810015	0.0702566722810015	0.0702566722810015
82	0.0325269119345839	0.132966161108755	0.0702139587261704	0.110693269894783	0	0.0779294552784742	0.115433963806151	0.115433963806151	0.115433963806151	0.13322161986705	0.0779294552784742	0	0.0665732679083737	0.0665732679083737	0.0779294552784742	0.0325269119345839	0.112445542374967	0.112445542374967	0.0325269119345839	0.0325269119345839	0.0702139587261704	0.0980815986819138	0.0980815986819138	0	0.13322161986705	0.110693269894783	0.110693269894783	0.0325269119345839	0.111323851891681	0.111323851891681	0.115433963806151	0.115433963806151	0.0665732679083737	0.0499799959983965	0.0499799959983965	0.0325269119345839	5.14532179362963	5.14532179362963	0.0499799959983965	0.281256111044721	0.0325269119345839	0.0499799959983965	0.0499799959983965	0.0325269119345839	0.0247588368062825	0.0325269119345839	0.0499799959983965	0.0499799959983965	0.0499799959983965
83	0.0584123274660407	0.201022386813012	0	0.173611635554763	0.0702139587261704	0.00806225774829419	0.17376133056581	0.17376133056581	0.17376133056581	0.0758023746329892	0.00806225774829419	0.0702139587261704	0.125642349548235	0.125642349548235	0.00806225774829419	0.0584123274660407	0.181024860171198	0.181024860171198	0.0584123274660407	0.0584123274660407	0	0.144422989859649	0.144422989859649	0.0702139587261704	0.0758023746329892	0.173611635554763	0.173611635554763	0.0584123274660407	0.0414366987102025	0.0414366987102025	0.17376133056581	0.17376133056581	0.125642349548235	0.119816526406001	0.119816526406001	0.0584123274660407	5.19085437668983	5.19085437668983	0.119816526406001	0.304954094906104	0.0584123274660407	0.119816526406001	0.119816526406001	0.0584123274660407	0.0605392434706612	0.0584123274660407	0.119816526406001	0.119816526406001	0.119816526406001
84	0.0325269119345839	0.132966161108755	0.0702139587261704	0.110693269894783	0	0.0779294552784742	0.115433963806151	0.115433963806151	0.115433963806151	0.13322161986705	0.0779294552784742	0	0.0665732679083737	0.0665732679083737	0.0779294552784742	0.0325269119345839	0.112445542374967	0.112445542374967	0.0325269119345839	0.0325269119345839	0.0702139587261704	0.0980815986819138	0.0980815986819138	0	0.13322161986705	0.110693269894783	0.110693269894783	0.0325269119345839	0.111323851891681	0.111323851891681	0.115433963806151	0.115433963806151	0.0665732679083737	0.0499799959983965	0.0499799959983965	0.0325269119345839	5.14532179362963	5.14532179362963	0.0499799959983965	0.281256111044721	0.0325269119345839	0.0499799959983965	0.0499799959983965	0.0325269119345839	0.0247588368062825	0.0325269119345839	0.0499799959983965	0.0499799959983965	0.0499799959983965
85	0.0702566722810015	0.0911811384004399	0.119816526406001	0.0813941029804981	0.0499799959983965	0.127345985409823	0.0931933474020557	0.0931933474020557	0.0931933474020557	0.181796589626979	0.127345985409823	0.0499799959983965	0.0405215991787082	0.0405215991787082	0.127345985409823	0.0702566722810015	0.0703846574190756	0.0703846574190756	0.0702566722810015	0.0702566722810015	0.119816526406001	0.079309520235593	0.079309520235593	0.0499799959983965	0.181796589626979	0.0813941029804981	0.0813941029804981	0.0702566722810015	0.161124175715503	0.161124175715503	0.0931933474020557	0.0931933474020557	0.0405215991787082	0	0	0.0702566722810015	5.10750799901479	5.10750799901479	0	0.266309969772068	0.0702566722810015	0	0	0.0702566722810015	0.0640078120232211	0.0702566722810015	0	0	0
86	0.132007575540194	0.247879002741259	0.0758023746329892	0.212896688560439	0.13322161986705	0.0729177618965389	0.206700266085947	0.206700266085947	0.206700266085947	0	0.0729177618965389	0.13322161986705	0.196702821535436	0.196702821535436	0.0729177618965389	0.132007575540194	0.230269407433994	0.230269407433994	0.132007575540194	0.132007575540194	0.0758023746329892	0.219271521178653	0.219271521178653	0.13322161986705	0	0.212896688560439	0.212896688560439	0.132007575540194	0.0510000000000002	0.0510000000000002	0.206700266085947	0.206700266085947	0.196702821535436	0.181796589626979	0.181796589626979	0.132007575540194	5.26664731684209	5.26664731684209	0.181796589626979	0.378524768013932	0.132007575540194	0.181796589626979	0.181796589626979	0.132007575540194	0.132276226133044	0.132007575540194	0.181796589626979	0.181796589626979	0.181796589626979
87	0	0.159831160916764	0.0584123274660407	0.141354165131417	0.0325269119345839	0.0643506021727805	0.147299015611105	0.147299015611105	0.147299015611105	0.132007575540194	0.0643506021727805	0.0325269119345839	0.067601775124626	0.067601775124626	0.0643506021727805	0	0.138974817862811	0.138974817862811	0	0	0.0584123274660407	0.0874185335040583	0.0874185335040583	0.0325269119345839	0.132007575540194	0.141354165131417	0.141354165131417	0	0.0986154146165807	0.0986154146165807	0.147299015611105	0.147299015611105	0.067601775124626	0.0702566722810015	0.0702566722810015	0	5.13670341366912	5.13670341366912	0.0702566722810015	0.26036320784627	0	0.0702566722810015	0.0702566722810015	0	0.00781024967590676	0	0.0702566722810015	0.0702566722810015	0.0702566722810015
88	0.132007575540194	0.247879002741259	0.0758023746329892	0.212896688560439	0.13322161986705	0.0729177618965389	0.206700266085947	0.206700266085947	0.206700266085947	0	0.0729177618965389	0.13322161986705	0.196702821535436	0.196702821535436	0.0729177618965389	0.132007575540194	0.230269407433994	0.230269407433994	0.132007575540194	0.132007575540194	0.0758023746329892	0.219271521178653	0.219271521178653	0.13322161986705	0	0.212896688560439	0.212896688560439	0.132007575540194	0.0510000000000002	0.0510000000000002	0.206700266085947	0.206700266085947	0.196702821535436	0.181796589626979	0.181796589626979	0.132007575540194	5.26664731684209	5.26664731684209	0.181796589626979	0.378524768013932	0.132007575540194	0.181796589626979	0.181796589626979	0.132007575540194	0.132276226133044	0.132007575540194	0.181796589626979	0.181796589626979	0.181796589626979
89	0.132007575540194	0.247879002741259	0.0758023746329892	0.212896688560439	0.13322161986705	0.0729177618965389	0.206700266085947	0.206700266085947	0.206700266085947	0	0.0729177618965389	0.13322161986705	0.196702821535436	0.196702821535436	0.0729177618965389	0.132007575540194	0.230269407433994	0.230269407433994	0.132007575540194	0.132007575540194	0.0758023746329892	0.219271521178653	0.219271521178653	0.13322161986705	0	0.212896688560439	0.212896688560439	0.132007575540194	0.0510000000000002	0.0510000000000002	0.206700266085947	0.206700266085947	0.196702821535436	0.181796589626979	0.181796589626979	0.132007575540194	5.26664731684209	5.26664731684209	0.181796589626979	0.378524768013932	0.132007575540194	0.181796589626979	0.181796589626979	0.132007575540194	0.132276226133044	0.132007575540194	0.181796589626979	0.181796589626979	0.181796589626979
90	0.132007575540194	0.247879002741259	0.0758023746329892	0.212896688560439	0.13322161986705	0.0729177618965389	0.206700266085947	0.206700266085947	0.206700266085947	0	0.0729177618965389	0.13322161986705	0.196702821535436	0.196702821535436	0.0729177618965389	0.132007575540194	0.230269407433994	0.230269407433994	0.132007575540194	0.132007575540194	0.0758023746329892	0.219271521178653	0.219271521178653	0.13322161986705	0	0.212896688560439	0.212896688560439	0.132007575540194	0.0510000000000002	0.0510000000000002	0.206700266085947	0.206700266085947	0.196702821535436	0.181796589626979	0.181796589626979	0.132007575540194	5.26664731684209	5.26664731684209	0.181796589626979	0.378524768013932	0.132007575540194	0.181796589626979	0.181796589626979	0.132007575540194	0.132276226133044	0.132007575540194	0.181796589626979	0.181796589626979	0.181796589626979
91	0.132007575540194	0.247879002741259	0.0758023746329892	0.212896688560439	0.13322161986705	0.0729177618965389	0.206700266085947	0.206700266085947	0.206700266085947	0	0.0729177618965389	0.13322161986705	0.196702821535436	0.196702821535436	0.0729177618965389	0.132007575540194	0.230269407433994	0.230269407433994	0.132007575540194	0.132007575540194	0.0758023746329892	0.219271521178653	0.219271521178653	0.13322161986705	0	0.212896688560439	0.212896688560439	0.132007575540194	0.0510000000000002	0.0510000000000002	0.206700266085947	0.206700266085947	0.196702821535436	0.181796589626979	0.181796589626979	0.132007575540194	5.26664731684209	5.26664731684209	0.181796589626979	0.378524768013932	0.132007575540194	0.181796589626979	0.181796589626979	0.132007575540194	0.132276226133044	0.132007575540194	0.181796589626979	0.181796589626979	0.181796589626979
92	0.132007575540194	0.247879002741259	0.0758023746329892	0.212896688560439	0.13322161986705	0.0729177618965389	0.206700266085947	0.206700266085947	0.206700266085947	0	0.0729177618965389	0.13322161986705	0.196702821535436	0.196702821535436	0.0729177618965389	0.132007575540194	0.230269407433994	0.230269407433994	0.132007575540194	0.132007575540194	0.0758023746329892	0.219271521178653	0.219271521178653	0.13322161986705	0	0.212896688560439	0.212896688560439	0.132007575540194	0.0510000000000002	0.0510000000000002	0.206700266085947	0.206700266085947	0.196702821535436	0.181796589626979	0.181796589626979	0.132007575540194	5.26664731684209	5.26664731684209	0.181796589626979	0.378524768013932	0.132007575540194	0.181796589626979	0.181796589626979	0.132007575540194	0.132276226133044	0.132007575540194	0.181796589626979	0.181796589626979	0.181796589626979
93	0.132007575540194	0.247879002741259	0.0758023746329892	0.212896688560439	0.13322161986705	0.0729177618965389	0.206700266085947	0.206700266085947	0.206700266085947	0	0.0729177618965389	0.13322161986705	0.196702821535436	0.196702821535436	0.0729177618965389	0.132007575540194	0.230269407433994	0.230269407433994	0.132007575540194	0.132007575540194	0.0758023746329892	0.219271521178653	0.219271521178653	0.13322161986705	0	0.212896688560439	0.212896688560439	0.132007575540194	0.0510000000000002	0.0510000000000002	0.206700266085947	0.206700266085947	0.196702821535436	0.181796589626979	0.181796589626979	0.132007575540194	5.26664731684209	5.26664731684209	0.181796589626979	0.378524768013932	0.132007575540194	0.181796589626979	0.181796589626979	0.132007575540194	0.132276226133044	0.132007575540194	0.181796589626979	0.181796589626979	0.181796589626979
94	0.067601775124626	0.119999999999997	0.125642349548235	0.118983192090309	0.0665732679083737	0.131882523482074	0.132412235084224	0.132412235084224	0.132412235084224	0.196702821535436	0.131882523482074	0.0665732679083737	0	0	0.131882523482074	0.067601775124626	0.100657836257293	0.100657836257293	0.067601775124626	0.067601775124626	0.125642349548235	0.038832975677896	0.038832975677896	0.0665732679083737	0.196702821535436	0.118983192090309	0.118983192090309	0.067601775124626	0.166207701385951	0.166207701385951	0.132412235084224	0.132412235084224	0	0.0405215991787082	0.0405215991787082	0.067601775124626	5.07885864737344	5.07885864737344	0.0405215991787082	0.226276379677598	0.067601775124626	0.0405215991787082	0.0405215991787082	0.067601775124626	0.0652150289427247	0.067601775124626	0.0405215991787082	0.0405215991787082	0.0405215991787082
95	0.067601775124626	0.119999999999997	0.125642349548235	0.118983192090309	0.0665732679083737	0.131882523482074	0.132412235084224	0.132412235084224	0.132412235084224	0.196702821535436	0.131882523482074	0.0665732679083737	0	0	0.131882523482074	0.067601775124626	0.100657836257293	0.100657836257293	0.067601775124626	0.067601775124626	0.125642349548235	0.038832975677896	0.038832975677896	0.0665732679083737	0.196702821535436	0.118983192090309	0.118983192090309	0.067601775124626	0.166207701385951	0.166207701385951	0.132412235084224	0.132412235084224	0	0.0405215991787082	0.0405215991787082	0.067601775124626	5.07885864737344	5.07885864737344	0.0405215991787082	0.226276379677598	0.067601775124626	0.0405215991787082	0.0405215991787082	0.067601775124626	0.0652150289427247	0.067601775124626	0.0405215991787082	0.0405215991787082	0.0405215991787082
96	0.141354165131417	0.0403608721412215	0.173611635554763	0	0.110693269894783	0.181664525981266	0.018439088914586	0.018439088914586	0.018439088914586	0.212896688560439	0.181664525981266	0.110693269894783	0.118983192090309	0.118983192090309	0.181664525981266	0.141354165131417	0.0344818792991343	0.0344818792991343	0.141354165131417	0.141354165131417	0.173611635554763	0.155708060163884	0.155708060163884	0.110693269894783	0.212896688560439	0	0	0.141354165131417	0.210608641798005	0.210608641798005	0.018439088914586	0.018439088914586	0.118983192090309	0.0813941029804981	0.0813941029804981	0.141354165131417	5.13377316990145	5.13377316990145	0.0813941029804981	0.336267750460848	0.141354165131417	0.0813941029804981	0.0813941029804981	0.141354165131417	0.1337235955245	0.141354165131417	0.0813941029804981	0.0813941029804981	0.0813941029804981
97	0.0584123274660407	0.201022386813012	0	0.173611635554763	0.0702139587261704	0.00806225774829419	0.17376133056581	0.17376133056581	0.17376133056581	0.0758023746329892	0.00806225774829419	0.0702139587261704	0.125642349548235	0.125642349548235	0.00806225774829419	0.0584123274660407	0.181024860171198	0.181024860171198	0.0584123274660407	0.0584123274660407	0	0.144422989859649	0.144422989859649	0.0702139587261704	0.0758023746329892	0.173611635554763	0.173611635554763	0.0584123274660407	0.0414366987102025	0.0414366987102025	0.17376133056581	0.17376133056581	0.125642349548235	0.119816526406001	0.119816526406001	0.0584123274660407	5.19085437668983	5.19085437668983	0.119816526406001	0.304954094906104	0.0584123274660407	0.119816526406001	0.119816526406001	0.0584123274660407	0.0605392434706612	0.0584123274660407	0.119816526406001	0.119816526406001	0.119816526406001
98	0.0702566722810015	0.0911811384004399	0.119816526406001	0.0813941029804981	0.0499799959983965	0.127345985409823	0.0931933474020557	0.0931933474020557	0.0931933474020557	0.181796589626979	0.127345985409823	0.0499799959983965	0.0405215991787082	0.0405215991787082	0.127345985409823	0.0702566722810015	0.0703846574190756	0.0703846574190756	0.0702566722810015	0.0702566722810015	0.119816526406001	0.079309520235593	0.079309520235593	0.0499799959983965	0.181796589626979	0.0813941029804981	0.0813941029804981	0.0702566722810015	0.161124175715503	0.161124175715503	0.0931933474020557	0.0931933474020557	0.0405215991787082	0	0	0.0702566722810015	5.10750799901479	5.10750799901479	0	0.266309969772068	0.0702566722810015	0	0	0.0702566722810015	0.0640078120232211	0.0702566722810015	0	0	0
99	0.067601775124626	0.119999999999997	0.125642349548235	0.118983192090309	0.0665732679083737	0.131882523482074	0.132412235084224	0.132412235084224	0.132412235084224	0.196702821535436	0.131882523482074	0.0665732679083737	0	0	0.131882523482074	0.067601775124626	0.100657836257293	0.100657836257293	0.067601775124626	0.067601775124626	0.125642349548235	0.038832975677896	0.038832975677896	0.0665732679083737	0.196702821535436	0.118983192090309	0.118983192090309	0.067601775124626	0.166207701385951	0.166207701385951	0.132412235084224	0.132412235084224	0	0.0405215991787082	0.0405215991787082	0.067601775124626	5.07885864737344	5.07885864737344	0.0405215991787082	0.226276379677598	0.067601775124626	0.0405215991787082	0.0405215991787082	0.067601775124626	0.0652150289427247	0.067601775124626	0.0405215991787082	0.0405215991787082	0.0405215991787082
100	0.067601775124626	0.119999999999997	0.125642349548235	0.118983192090309	0.0665732679083737	0.131882523482074	0.132412235084224	0.132412235084224	0.132412235084224	0.196702821535436	0.131882523482074	0.0665732679083737	0	0	0.131882523482074	0.067601775124626	0.100657836257293	0.100657836257293	0.067601775124626	0.067601775124626	0.125642349548235	0.038832975677896	0.038832975677896	0.0665732679083737	0.196702821535436	0.118983192090309	0.118983192090309	0.067601775124626	0.166207701385951	0.166207701385951	0.132412235084224	0.132412235084224	0	0.0405215991787082	0.0405215991787082	0.067601775124626	5.07885864737344	5.07885864737344	0.0405215991787082	0.226276379677598	0.067601775124626	0.0405215991787082	0.0405215991787082	0.067601775124626	0.0652150289427247	0.067601775124626	0.0405215991787082	0.0405215991787082	0.0405215991787082
101	0	0.159831160916764	0.0584123274660407	0.141354165131417	0.0325269119345839	0.0643506021727805	0.147299015611105	0.147299015611105	0.147299015611105	0.132007575540194	0.0643506021727805	0.0325269119345839	0.067601775124626	0.067601775124626	0.0643506021727805	0	0.138974817862811	0.138974817862811	0	0	0.0584123274660407	0.0874185335040583	0.0874185335040583	0.0325269119345839	0.132007575540194	0.141354165131417	0.141354165131417	0	0.0986154146165807	0.0986154146165807	0.147299015611105	0.147299015611105	0.067601775124626	0.0702566722810015	0.0702566722810015	0	5.13670341366912	5.13670341366912	0.0702566722810015	0.26036320784627	0	0.0702566722810015	0.0702566722810015	0	0.00781024967590676	0	0.0702566722810015	0.0702566722810015	0.0702566722810015
102	0.070292247083156	0.209086106664212	0.0120415945787889	0.180227633841201	0.0800812087820838	0.00999999999999979	0.179293056195713	0.179293056195713	0.179293056195713	0.0640078120232239	0.00999999999999979	0.0800812087820838	0.137306227098409	0.137306227098409	0.00999999999999979	0.070292247083156	0.18938056922504	0.18938056922504	0.070292247083156	0.070292247083156	0.0120415945787889	0.15646405337968	0.15646405337968	0.0800812087820838	0.0640078120232239	0.180227633841201	0.180227633841201	0.070292247083156	0.031400636936221	0.031400636936221	0.179293056195713	0.179293056195713	0.137306227098409	0.12998846102635	0.12998846102635	0.070292247083156	5.20265141634532	5.20265141634532	0.12998846102635	0.315800569980486	0.070292247083156	0.12998846102635	0.12998846102635	0.070292247083156	0.0721110255092758	0.070292247083156	0.12998846102635	0.12998846102635	0.12998846102635
103	0.0702566722810015	0.0911811384004399	0.119816526406001	0.0813941029804981	0.0499799959983965	0.127345985409823	0.0931933474020557	0.0931933474020557	0.0931933474020557	0.181796589626979	0.127345985409823	0.0499799959983965	0.0405215991787082	0.0405215991787082	0.127345985409823	0.0702566722810015	0.0703846574190756	0.0703846574190756	0.0702566722810015	0.0702566722810015	0.119816526406001	0.079309520235593	0.079309520235593	0.0499799959983965	0.181796589626979	0.0813941029804981	0.0813941029804981	0.0702566722810015	0.161124175715503	0.161124175715503	0.0931933474020557	0.0931933474020557	0.0405215991787082	0	0	0.0702566722810015	5.10750799901479	5.10750799901479	0	0.266309969772068	0.0702566722810015	0	0	0.0702566722810015	0.0640078120232211	0.0702566722810015	0	0	0
104	0.0370826354173886	0.125258605976715	0.0788055335009575	0.104458105298418	0.00868710823562799	0.0864773472571346	0.110246409098245	0.110246409098245	0.110246409098245	0.1415863790026	0.0864773472571346	0.00868710823562799	0.0599234651500006	0.0599234651500006	0.0864773472571346	0.0370826354173886	0.104622103105359	0.104622103105359	0.0370826354173886	0.0370826354173886	0.0788055335009575	0.0932057440239719	0.0932057440239719	0.00868710823562799	0.1415863790026	0.104458105298418	0.104458105298418	0.0370826354173886	0.119971837734958	0.119971837734958	0.110246409098245	0.110246409098245	0.0599234651500006	0.0412929526245315	0.0412929526245315	0.0370826354173886	5.13875433459755	5.13875433459755	0.0412929526245315	0.278100157320476	0.0370826354173886	0.0412929526245315	0.0412929526245315	0.0370826354173886	0.0293467030504856	0.0370826354173886	0.0412929526245315	0.0412929526245315	0.0412929526245315
105	0.067601775124626	0.119999999999997	0.125642349548235	0.118983192090309	0.0665732679083737	0.131882523482074	0.132412235084224	0.132412235084224	0.132412235084224	0.196702821535436	0.131882523482074	0.0665732679083737	0	0	0.131882523482074	0.067601775124626	0.100657836257293	0.100657836257293	0.067601775124626	0.067601775124626	0.125642349548235	0.038832975677896	0.038832975677896	0.0665732679083737	0.196702821535436	0.118983192090309	0.118983192090309	0.067601775124626	0.166207701385951	0.166207701385951	0.132412235084224	0.132412235084224	0	0.0405215991787082	0.0405215991787082	0.067601775124626	5.07885864737344	5.07885864737344	0.0405215991787082	0.226276379677598	0.067601775124626	0.0405215991787082	0.0405215991787082	0.067601775124626	0.0652150289427247	0.067601775124626	0.0405215991787082	0.0405215991787082	0.0405215991787082
106	0.070292247083156	0.209086106664212	0.0120415945787889	0.180227633841201	0.0800812087820838	0.00999999999999979	0.179293056195713	0.179293056195713	0.179293056195713	0.0640078120232239	0.00999999999999979	0.0800812087820838	0.137306227098409	0.137306227098409	0.00999999999999979	0.070292247083156	0.18938056922504	0.18938056922504	0.070292247083156	0.070292247083156	0.0120415945787889	0.15646405337968	0.15646405337968	0.0800812087820838	0.0640078120232239	0.180227633841201	0.180227633841201	0.070292247083156	0.031400636936221	0.031400636936221	0.179293056195713	0.179293056195713	0.137306227098409	0.12998846102635	0.12998846102635	0.070292247083156	5.20265141634532	5.20265141634532	0.12998846102635	0.315800569980486	0.070292247083156	0.12998846102635	0.12998846102635	0.070292247083156	0.0721110255092758	0.070292247083156	0.12998846102635	0.12998846102635	0.12998846102635
107	0.132007575540194	0.247879002741259	0.0758023746329892	0.212896688560439	0.13322161986705	0.0729177618965389	0.206700266085947	0.206700266085947	0.206700266085947	0	0.0729177618965389	0.13322161986705	0.196702821535436	0.196702821535436	0.0729177618965389	0.132007575540194	0.230269407433994	0.230269407433994	0.132007575540194	0.132007575540194	0.0758023746329892	0.219271521178653	0.219271521178653	0.13322161986705	0	0.212896688560439	0.212896688560439	0.132007575540194	0.0510000000000002	0.0510000000000002	0.206700266085947	0.206700266085947	0.196702821535436	0.181796589626979	0.181796589626979	0.132007575540194	5.26664731684209	5.26664731684209	0.181796589626979	0.378524768013932	0.132007575540194	0.181796589626979	0.181796589626979	0.132007575540194	0.132276226133044	0.132007575540194	0.181796589626979	0.181796589626979	0.181796589626979
108	0.067601775124626	0.119999999999997	0.125642349548235	0.118983192090309	0.0665732679083737	0.131882523482074	0.132412235084224	0.132412235084224	0.132412235084224	0.196702821535436	0.131882523482074	0.0665732679083737	0	0	0.131882523482074	0.067601775124626	0.100657836257293	0.100657836257293	0.067601775124626	0.067601775124626	0.125642349548235	0.038832975677896	0.038832975677896	0.0665732679083737	0.196702821535436	0.118983192090309	0.118983192090309	0.067601775124626	0.166207701385951	0.166207701385951	0.132412235084224	0.132412235084224	0	0.0405215991787082	0.0405215991787082	0.067601775124626	5.07885864737344	5.07885864737344	0.0405215991787082	0.226276379677598	0.067601775124626	0.0405215991787082	0.0405215991787082	0.067601775124626	0.0652150289427247	0.067601775124626	0.0405215991787082	0.0405215991787082	0.0405215991787082
109	0.067601775124626	0.119999999999997	0.125642349548235	0.118983192090309	0.0665732679083737	0.131882523482074	0.132412235084224	0.132412235084224	0.132412235084224	0.196702821535436	0.131882523482074	0.0665732679083737	0	0	0.131882523482074	0.067601775124626	0.100657836257293	0.100657836257293	0.067601775124626	0.067601775124626	0.125642349548235	0.038832975677896	0.038832975677896	0.0665732679083737	0.196702821535436	0.118983192090309	0.118983192090309	0.067601775124626	0.166207701385951	0.166207701385951	0.132412235084224	0.132412235084224	0	0.0405215991787082	0.0405215991787082	0.067601775124626	5.07885864737344	5.07885864737344	0.0405215991787082	0.226276379677598	0.067601775124626	0.0405215991787082	0.0405215991787082	0.067601775124626	0.0652150289427247	0.067601775124626	0.0405215991787082	0.0405215991787082	0.0405215991787082
110	0.0702566722810015	0.0911811384004399	0.119816526406001	0.0813941029804981	0.0499799959983965	0.127345985409823	0.0931933474020557	0.0931933474020557	0.0931933474020557	0.181796589626979	0.127345985409823	0.0499799959983965	0.0405215991787082	0.0405215991787082	0.127345985409823	0.0702566722810015	0.0703846574190756	0.0703846574190756	0.0702566722810015	0.0702566722810015	0.119816526406001	0.079309520235593	0.079309520235593	0.0499799959983965	0.181796589626979	0.0813941029804981	0.0813941029804981	0.0702566722810015	0.161124175715503	0.161124175715503	0.0931933474020557	0.0931933474020557	0.0405215991787082	0	0	0.0702566722810015	5.10750799901479	5.10750799901479	0	0.266309969772068	0.0702566722810015	0	0	0.0702566722810015	0.0640078120232211	0.0702566722810015	0	0	0
111	0	0.159831160916764	0.0584123274660407	0.141354165131417	0.0325269119345839	0.0643506021727805	0.147299015611105	0.147299015611105	0.147299015611105	0.132007575540194	0.0643506021727805	0.0325269119345839	0.067601775124626	0.067601775124626	0.0643506021727805	0	0.138974817862811	0.138974817862811	0	0	0.0584123274660407	0.0874185335040583	0.0874185335040583	0.0325269119345839	0.132007575540194	0.141354165131417	0.141354165131417	0	0.0986154146165807	0.0986154146165807	0.147299015611105	0.147299015611105	0.067601775124626	0.0702566722810015	0.0702566722810015	0	5.13670341366912	5.13670341366912	0.0702566722810015	0.26036320784627	0	0.0702566722810015	0.0702566722810015	0	0.00781024967590676	0	0.0702566722810015	0.0702566722810015	0.0702566722810015
112	0	0.159831160916764	0.0584123274660407	0.141354165131417	0.0325269119345839	0.0643506021727805	0.147299015611105	0.147299015611105	0.147299015611105	0.132007575540194	0.0643506021727805	0.0325269119345839	0.067601775124626	0.067601775124626	0.0643506021727805	0	0.138974817862811	0.138974817862811	0	0	0.0584123274660407	0.0874185335040583	0.0874185335040583	0.0325269119345839	0.132007575540194	0.141354165131417	0.141354165131417	0	0.0986154146165807	0.0986154146165807	0.147299015611105	0.147299015611105	0.067601775124626	0.0702566722810015	0.0702566722810015	0	5.13670341366912	5.13670341366912	0.0702566722810015	0.26036320784627	0	0.0702566722810015	0.0702566722810015	0	0.00781024967590676	0	0.0702566722810015	0.0702566722810015	0.0702566722810015
113	0.141354165131417	0.0403608721412215	0.173611635554763	0	0.110693269894783	0.181664525981266	0.018439088914586	0.018439088914586	0.018439088914586	0.212896688560439	0.181664525981266	0.110693269894783	0.118983192090309	0.118983192090309	0.181664525981266	0.141354165131417	0.0344818792991343	0.0344818792991343	0.141354165131417	0.141354165131417	0.173611635554763	0.155708060163884	0.155708060163884	0.110693269894783	0.212896688560439	0	0	0.141354165131417	0.210608641798005	0.210608641798005	0.018439088914586	0.018439088914586	0.118983192090309	0.0813941029804981	0.0813941029804981	0.141354165131417	5.13377316990145	5.13377316990145	0.0813941029804981	0.336267750460848	0.141354165131417	0.0813941029804981	0.0813941029804981	0.141354165131417	0.1337235955245	0.141354165131417	0.0813941029804981	0.0813941029804981	0.0813941029804981
114	0.132007575540194	0.247879002741259	0.0758023746329892	0.212896688560439	0.13322161986705	0.0729177618965389	0.206700266085947	0.206700266085947	0.206700266085947	0	0.0729177618965389	0.13322161986705	0.196702821535436	0.196702821535436	0.0729177618965389	0.132007575540194	0.230269407433994	0.230269407433994	0.132007575540194	0.132007575540194	0.0758023746329892	0.219271521178653	0.219271521178653	0.13322161986705	0	0.212896688560439	0.212896688560439	0.132007575540194	0.0510000000000002	0.0510000000000002	0.206700266085947	0.206700266085947	0.196702821535436	0.181796589626979	0.181796589626979	0.132007575540194	5.26664731684209	5.26664731684209	0.181796589626979	0.378524768013932	0.132007575540194	0.181796589626979	0.181796589626979	0.132007575540194	0.132276226133044	0.132007575540194	0.181796589626979	0.181796589626979	0.181796589626979
115	0.141354165131417	0.0403608721412215	0.173611635554763	0	0.110693269894783	0.181664525981266	0.018439088914586	0.018439088914586	0.018439088914586	0.212896688560439	0.181664525981266	0.110693269894783	0.118983192090309	0.118983192090309	0.181664525981266	0.141354165131417	0.0344818792991343	0.0344818792991343	0.141354165131417	0.141354165131417	0.173611635554763	0.155708060163884	0.155708060163884	0.110693269894783	0.212896688560439	0	0	0.141354165131417	0.210608641798005	0.210608641798005	0.018439088914586	0.018439088914586	0.118983192090309	0.0813941029804981	0.0813941029804981	0.141354165131417	5.13377316990145	5.13377316990145	0.0813941029804981	0.336267750460848	0.141354165131417	0.0813941029804981	0.0813941029804981	0.141354165131417	0.1337235955245	0.141354165131417	0.0813941029804981	0.0813941029804981	0.0813941029804981
116	0.0325269119345839	0.132966161108755	0.0702139587261704	0.110693269894783	0	0.0779294552784742	0.115433963806151	0.115433963806151	0.115433963806151	0.13322161986705	0.0779294552784742	0	0.0665732679083737	0.0665732679083737	0.0779294552784742	0.0325269119345839	0.112445542374967	0.112445542374967	0.0325269119345839	0.0325269119345839	0.0702139587261704	0.0980815986819138	0.0980815986819138	0	0.13322161986705	0.110693269894783	0.110693269894783	0.0325269119345839	0.111323851891681	0.111323851891681	0.115433963806151	0.115433963806151	0.0665732679083737	0.0499799959983965	0.0499799959983965	0.0325269119345839	5.14532179362963	5.14532179362963	0.0499799959983965	0.281256111044721	0.0325269119345839	0.0499799959983965	0.0499799959983965	0.0325269119345839	0.0247588368062825	0.0325269119345839	0.0499799959983965	0.0499799959983965	0.0499799959983965
117	0	0.159831160916764	0.0584123274660407	0.141354165131417	0.0325269119345839	0.0643506021727805	0.147299015611105	0.147299015611105	0.147299015611105	0.132007575540194	0.0643506021727805	0.0325269119345839	0.067601775124626	0.067601775124626	0.0643506021727805	0	0.138974817862811	0.138974817862811	0	0	0.0584123274660407	0.0874185335040583	0.0874185335040583	0.0325269119345839	0.132007575540194	0.141354165131417	0.141354165131417	0	0.0986154146165807	0.0986154146165807	0.147299015611105	0.147299015611105	0.067601775124626	0.0702566722810015	0.0702566722810015	0	5.13670341366912	5.13670341366912	0.0702566722810015	0.26036320784627	0	0.0702566722810015	0.0702566722810015	0	0.00781024967590676	0	0.0702566722810015	0.0702566722810015	0.0702566722810015
118	0.0702566722810015	0.0911811384004399	0.119816526406001	0.0813941029804981	0.0499799959983965	0.127345985409823	0.0931933474020557	0.0931933474020557	0.0931933474020557	0.181796589626979	0.127345985409823	0.0499799959983965	0.0405215991787082	0.0405215991787082	0.127345985409823	0.0702566722810015	0.0703846574190756	0.0703846574190756	0.0702566722810015	0.0702566722810015	0.119816526406001	0.079309520235593	0.079309520235593	0.0499799959983965	0.181796589626979	0.0813941029804981	0.0813941029804981	0.0702566722810015	0.161124175715503	0.161124175715503	0.0931933474020557	0.0931933474020557	0.0405215991787082	0	0	0.0702566722810015	5.10750799901479	5.10750799901479	0	0.266309969772068	0.0702566722810015	0	0	0.0702566722810015	0.0640078120232211	0.0702566722810015	0	0	0
119	5.13670341366912	5.09581180578718	5.19085437668983	5.13377316990145	5.14532179362963	5.19400055448591	5.15152635245128	5.15152635245128	5.15152635245128	5.26664731684209	5.19400055448591	5.14532179362963	5.07885864737344	5.07885864737344	5.19400055448591	5.13670341366912	5.09997313326257	5.09997313326257	5.13670341366912	5.13670341366912	5.19085437668983	5.04975274246175	5.04975274246175	5.14532179362963	5.26664731684209	5.13377316990145	5.13377316990145	5.13670341366912	5.22257206364833	5.22257206364833	5.15152635245128	5.15152635245128	5.07885864737344	5.10750799901479	5.10750799901479	5.13670341366912	0	0	5.10750799901479	4.89642185274104	5.13670341366912	5.10750799901479	5.10750799901479	5.13670341366912	5.13806478744673	5.13670341366912	5.10750799901479	5.10750799901479	5.10750799901479
120	8.29283166745584	8.15024732219421	8.30439285873429	8.15510676128685	8.26039518029362	8.31113910300478	8.14634488825341	8.14634488825341	8.14634488825341	8.29238091770405	8.31113910300478	8.26039518029362	8.26990374242251	8.26990374242251	8.31113910300478	8.29283166745584	8.16924654802004	8.16924654802004	8.29283166745584	8.29283166745584	8.30439285873429	8.30097592351396	8.30097592351396	8.26039518029362	8.29238091770405	8.15510676128685	8.15510676128685	8.29283166745584	8.32513440404779	8.32513440404779	8.14634488825341	8.14634488825341	8.26990374242251	8.23597758338082	8.23597758338082	8.29283166745584	10.5500368649104	10.5500368649104	8.23597758338082	8.43749754607291	8.29283166745584	8.23597758338082	8.23597758338082	8.29283166745584	8.28502244656112	8.29283166745584	8.23597758338082	8.23597758338082	8.23597758338082
121	13.8631199918525	13.7086307284316	13.8861035423369	13.7217902282647	13.8318728207174	13.8936027253013	13.7166031300938	13.7166031300938	13.7166031300938	13.8893419343214	13.8936027253013	13.8318728207174	13.8275282696692	13.8275282696692	13.8936027253013	13.8631199918525	13.7290277619539	13.7290277619539	13.8631199918525	13.8631199918525	13.8861035423369	13.8530460740048	13.8530460740048	13.8318728207174	13.8893419343214	13.7217902282647	13.7217902282647	13.8631199918525	13.9136390677817	13.9136390677817	13.7166031300938	13.7166031300938	13.8275282696692	13.7989639853324	13.7989639853324	13.8631199918525	14.706891321299	14.706891321299	13.7989639853324	13.9592486054408	13.8631199918525	13.7989639853324	13.7989639853324	13.8631199918525	13.8554510460143	13.8631199918525	13.7989639853324	13.7989639853324	13.7989639853324
122	8.07754649250625	7.9346888822814	8.08933493054899	7.93969967433278	8.04511968702766	8.09609906304264	7.93100070347998	7.93100070347998	7.93100070347998	8.07763611575812	8.09609906304264	8.04511968702766	8.0543780578391	8.0543780578391	8.09609906304264	8.07754649250625	7.95372022254994	7.95372022254994	8.07754649250625	8.07754649250625	8.08933493054899	8.08536519018158	8.08536519018158	8.04511968702766	8.07763611575812	7.93969967433278	7.93969967433278	8.07754649250625	8.11022378474232	8.11022378474232	7.93100070347998	7.93100070347998	8.0543780578391	8.02053480876431	8.02053480876431	8.07754649250625	10.3461794918994	10.3461794918994	8.02053480876431	8.22145271826093	8.07754649250625	8.02053480876431	8.02053480876431	8.07754649250625	8.06973683824944	8.07754649250625	8.02053480876431	8.02053480876431	8.02053480876431
123	8.09494558415929	7.95216044044007	8.1066758027258	7.95713060408713	8.06251621210773	8.11343543700817	7.94841501498884	7.94841501498884	7.94841501498884	8.09489947747963	8.11343543700817	8.06251621210773	8.07184089972665	8.07184089972665	8.11343543700817	8.09494558415929	7.97118310105219	7.97118310105219	8.09494558415929	8.09494558415929	8.1066758027258	8.10285122352003	8.10285122352003	8.06251621210773	8.09489947747963	7.95713060408713	7.95713060408713	8.09494558415929	8.12752786587041	8.12752786587041	7.94841501498884	7.94841501498884	8.07184089972665	8.03797534522842	8.03797534522842	8.09494558415929	10.3653553763728	10.3653553763728	8.03797534522842	8.23906293764649	8.09494558415929	8.03797534522842	8.03797534522842	8.09494558415929	8.08713603140815	8.09494558415929	8.03797534522842	8.03797534522842	8.03797534522842
124	8.07754649250625	7.9346888822814	8.08933493054899	7.93969967433278	8.04511968702766	8.09609906304264	7.93100070347998	7.93100070347998	7.93100070347998	8.07763611575812	8.09609906304264	8.04511968702766	8.0543780578391	8.0543780578391	8.09609906304264	8.07754649250625	7.95372022254994	7.95372022254994	8.07754649250625	8.07754649250625	8.08933493054899	8.08536519018158	8.08536519018158	8.04511968702766	8.07763611575812	7.93969967433278	7.93969967433278	8.07754649250625	8.11022378474232	8.11022378474232	7.93100070347998	7.93100070347998	8.0543780578391	8.02053480876431	8.02053480876431	8.07754649250625	10.3461794918994	10.3461794918994	8.02053480876431	8.22145271826093	8.07754649250625	8.02053480876431	8.02053480876431	8.07754649250625	8.06973683824944	8.07754649250625	8.02053480876431	8.02053480876431	8.02053480876431
125	8.07754649250625	7.9346888822814	8.08933493054899	7.93969967433278	8.04511968702766	8.09609906304264	7.93100070347998	7.93100070347998	7.93100070347998	8.07763611575812	8.09609906304264	8.04511968702766	8.0543780578391	8.0543780578391	8.09609906304264	8.07754649250625	7.95372022254994	7.95372022254994	8.07754649250625	8.07754649250625	8.08933493054899	8.08536519018158	8.08536519018158	8.04511968702766	8.07763611575812	7.93969967433278	7.93969967433278	8.07754649250625	8.11022378474232	8.11022378474232	7.93100070347998	7.93100070347998	8.0543780578391	8.02053480876431	8.02053480876431	8.07754649250625	10.3461794918994	10.3461794918994	8.02053480876431	8.22145271826093	8.07754649250625	8.02053480876431	8.02053480876431	8.07754649250625	8.06973683824944	8.07754649250625	8.02053480876431	8.02053480876431	8.02053480876431
126	8.29283166745584	8.15024732219421	8.30439285873429	8.15510676128685	8.26039518029362	8.31113910300478	8.14634488825341	8.14634488825341	8.14634488825341	8.29238091770405	8.31113910300478	8.26039518029362	8.26990374242251	8.26990374242251	8.31113910300478	8.29283166745584	8.16924654802004	8.16924654802004	8.29283166745584	8.29283166745584	8.30439285873429	8.30097592351396	8.30097592351396	8.26039518029362	8.29238091770405	8.15510676128685	8.15510676128685	8.29283166745584	8.32513440404779	8.32513440404779	8.14634488825341	8.14634488825341	8.26990374242251	8.23597758338082	8.23597758338082	8.29283166745584	10.5500368649104	10.5500368649104	8.23597758338082	8.43749754607291	8.29283166745584	8.23597758338082	8.23597758338082	8.29283166745584	8.28502244656112	8.29283166745584	8.23597758338082	8.23597758338082	8.23597758338082
127	13.8875958749526	13.7327228627829	13.9110869045521	13.7462475005363	13.8564358514735	13.9186137408149	13.7412301380189	13.7412301380189	13.7412301380189	13.9150409681754	13.9186137408149	13.8564358514735	13.8514599528714	13.8514599528714	13.9186137408149	13.8875958749526	13.7531617843316	13.7531617843316	13.8875958749526	13.8875958749526	13.9110869045521	13.8766983575345	13.8766983575345	13.8564358514735	13.9150409681754	13.7462475005363	13.7462475005363	13.8875958749526	13.938913708966	13.938913708966	13.7412301380189	13.7412301380189	13.8514599528714	13.8231705967191	13.8231705967191	13.8875958749526	14.683851324295	14.683851324295	13.8231705967191	13.9814303598022	13.8875958749526	13.8231705967191	13.8231705967191	13.8875958749526	13.8799412990834	13.8875958749526	13.8231705967191	13.8231705967191	13.8231705967191
128	13.8619339299104	13.7074156629614	13.8849553069932	13.7206023409033	13.8306931423266	13.8924565717227	13.7154278488569	13.7154278488569	13.7154278488569	13.8882470311123	13.8924565717227	13.8306931423266	13.8263016601404	13.8263016601404	13.8924565717227	13.8619339299104	13.7278158727891	13.7278158727891	13.8619339299104	13.8619339299104	13.8849553069932	13.8517988029425	13.8517988029425	13.8306931423266	13.8882470311123	13.7206023409033	13.7206023409033	13.8619339299104	13.9125126083393	13.9125126083393	13.7154278488569	13.7154278488569	13.8263016601404	13.7977577090337	13.7977577090337	13.8619339299104	14.7023667954925	14.7023667954925	13.7977577090337	13.9578927248063	13.8619339299104	13.7977577090337	13.7977577090337	13.8619339299104	13.8542660288158	13.8619339299104	13.7977577090337	13.7977577090337	13.7977577090337
129	13.8619339299104	13.7074156629614	13.8849553069932	13.7206023409033	13.8306931423266	13.8924565717227	13.7154278488569	13.7154278488569	13.7154278488569	13.8882470311123	13.8924565717227	13.8306931423266	13.8263016601404	13.8263016601404	13.8924565717227	13.8619339299104	13.7278158727891	13.7278158727891	13.8619339299104	13.8619339299104	13.8849553069932	13.8517988029425	13.8517988029425	13.8306931423266	13.8882470311123	13.7206023409033	13.7206023409033	13.8619339299104	13.9125126083393	13.9125126083393	13.7154278488569	13.7154278488569	13.8263016601404	13.7977577090337	13.7977577090337	13.8619339299104	14.7023667954925	14.7023667954925	13.7977577090337	13.9578927248063	13.8619339299104	13.7977577090337	13.7977577090337	13.8619339299104	13.8542660288158	13.8619339299104	13.7977577090337	13.7977577090337	13.7977577090337
130	13.8619339299104	13.7074156629614	13.8849553069932	13.7206023409033	13.8306931423266	13.8924565717227	13.7154278488569	13.7154278488569	13.7154278488569	13.8882470311123	13.8924565717227	13.8306931423266	13.8263016601404	13.8263016601404	13.8924565717227	13.8619339299104	13.7278158727891	13.7278158727891	13.8619339299104	13.8619339299104	13.8849553069932	13.8517988029425	13.8517988029425	13.8306931423266	13.8882470311123	13.7206023409033	13.7206023409033	13.8619339299104	13.9125126083393	13.9125126083393	13.7154278488569	13.7154278488569	13.8263016601404	13.7977577090337	13.7977577090337	13.8619339299104	14.7023667954925	14.7023667954925	13.7977577090337	13.9578927248063	13.8619339299104	13.7977577090337	13.7977577090337	13.8619339299104	13.8542660288158	13.8619339299104	13.7977577090337	13.7977577090337	13.7977577090337
131	13.8875958749526	13.7327228627829	13.9110869045521	13.7462475005363	13.8564358514735	13.9186137408149	13.7412301380189	13.7412301380189	13.7412301380189	13.9150409681754	13.9186137408149	13.8564358514735	13.8514599528714	13.8514599528714	13.9186137408149	13.8875958749526	13.7531617843316	13.7531617843316	13.8875958749526	13.8875958749526	13.9110869045521	13.8766983575345	13.8766983575345	13.8564358514735	13.9150409681754	13.7462475005363	13.7462475005363	13.8875958749526	13.938913708966	13.938913708966	13.7412301380189	13.7412301380189	13.8514599528714	13.8231705967191	13.8231705967191	13.8875958749526	14.683851324295	14.683851324295	13.8231705967191	13.9814303598022	13.8875958749526	13.8231705967191	13.8231705967191	13.8875958749526	13.8799412990834	13.8875958749526	13.8231705967191	13.8231705967191	13.8231705967191
132	13.7560805785841	13.6020649588399	13.7784602711805	13.6147895218582	13.7247337294572	13.7859258617077	13.6094017915741	13.6094017915741	13.6094017915741	13.7808524346101	13.7859258617077	13.7247337294572	13.7211390119224	13.7211390119224	13.7859258617077	13.7560805785841	13.6224098126763	13.6224098126763	13.7560805785841	13.7560805785841	13.7784602711805	13.7469859905544	13.7469859905544	13.7247337294572	13.7808524346101	13.6147895218582	13.6147895218582	13.7560805785841	13.8056480863631	13.8056480863631	13.6094017915741	13.6094017915741	13.7211390119224	13.6922515651919	13.6922515651919	13.7560805785841	14.6609217715838	14.6609217715838	13.6922515651919	13.8549299804979	13.7560805785841	13.6922515651919	13.6922515651919	13.7560805785841	13.7483954869105	13.7560805785841	13.6922515651919	13.6922515651919	13.6922515651919
133	13.8880989967727	13.7340165548997	13.9105609510328	13.7468015459727	13.8567655873489	13.9180311105277	13.7414412949267	13.7414412949267	13.7414412949267	13.9130651705244	13.9180311105277	13.8567655873489	13.8530667905305	13.8530667905305	13.9180311105277	13.8880989967727	13.7543688530902	13.7543688530902	13.8880989967727	13.8880989967727	13.9105609510328	13.8788674361497	13.8788674361497	13.8567655873489	13.9130651705244	13.7468015459727	13.7468015459727	13.8880989967727	13.9377954239384	13.9377954239384	13.7414412949267	13.7414412949267	13.8530667905305	13.8242243006817	13.8242243006817	13.8880989967727	14.7771878169899	14.7771878169899	13.8242243006817	13.9865575565669	13.8880989967727	13.8242243006817	13.8242243006817	13.8880989967727	13.8804160657459	13.8880989967727	13.8242243006817	13.8242243006817	13.8242243006817
134	13.7560805785841	13.6020649588399	13.7784602711805	13.6147895218582	13.7247337294572	13.7859258617077	13.6094017915741	13.6094017915741	13.6094017915741	13.7808524346101	13.7859258617077	13.7247337294572	13.7211390119224	13.7211390119224	13.7859258617077	13.7560805785841	13.6224098126763	13.6224098126763	13.7560805785841	13.7560805785841	13.7784602711805	13.7469859905544	13.7469859905544	13.7247337294572	13.7808524346101	13.6147895218582	13.6147895218582	13.7560805785841	13.8056480863631	13.8056480863631	13.6094017915741	13.6094017915741	13.7211390119224	13.6922515651919	13.6922515651919	13.7560805785841	14.6609217715838	14.6609217715838	13.6922515651919	13.8549299804979	13.7560805785841	13.6922515651919	13.6922515651919	13.7560805785841	13.7483954869105	13.7560805785841	13.6922515651919	13.6922515651919	13.6922515651919
135	13.8772193420476	13.7223289469135	13.9007339067871	13.7358704168065	13.8460634249342	13.9082620167762	13.7308609339437	13.7308609339437	13.7308609339437	13.9047215149136	13.9082620167762	13.8460634249342	13.8410583947652	13.8410583947652	13.9082620167762	13.8772193420476	13.7427697531211	13.7427697531211	13.8772193420476	13.8772193420476	13.9007339067871	13.8662839321608	13.8662839321608	13.8460634249342	13.9047215149136	13.7358704168065	13.7358704168065	13.8772193420476	13.9285742654193	13.9285742654193	13.7308609339437	13.7308609339437	13.8410583947652	13.8127817584765	13.8127817584765	13.8772193420476	14.6719981959957	14.6719981959957	13.8127817584765	13.9709491283628	13.8772193420476	13.8127817584765	13.8127817584765	13.8772193420476	13.8695654483946	13.8772193420476	13.8127817584765	13.8127817584765	13.8127817584765
136	8.03722242203642	7.89436278133232	8.04901476413636	7.89937431821565	8.00479574775553	8.05577927933015	7.8906759443843	7.8906759443843	7.8906759443843	8.03732412804691	8.05577927933015	8.00479574775553	8.01405202948452	8.01405202948452	8.05577927933015	8.03722242203642	7.91339419435712	7.91339419435712	8.03722242203642	8.03722242203642	8.04901476413636	8.04503907381966	8.04503907381966	8.00479574775553	8.03732412804691	7.89937431821565	7.89937431821565	8.03722242203642	8.069907084427	8.069907084427	7.8906759443843	7.8906759443843	8.01405202948452	7.98020918330372	7.98020918330372	8.03722242203642	10.3107993615861	10.3107993615861	7.98020918330372	8.18113214459252	8.03722242203642	7.98020918330372	7.98020918330372	8.03722242203642	8.02941276291642	8.03722242203642	7.98020918330372	7.98020918330372	7.98020918330372
137	13.8619339299104	13.7074156629614	13.8849553069932	13.7206023409033	13.8306931423266	13.8924565717227	13.7154278488569	13.7154278488569	13.7154278488569	13.8882470311123	13.8924565717227	13.8306931423266	13.8263016601404	13.8263016601404	13.8924565717227	13.8619339299104	13.7278158727891	13.7278158727891	13.8619339299104	13.8619339299104	13.8849553069932	13.8517988029425	13.8517988029425	13.8306931423266	13.8882470311123	13.7206023409033	13.7206023409033	13.8619339299104	13.9125126083393	13.9125126083393	13.7154278488569	13.7154278488569	13.8263016601404	13.7977577090337	13.7977577090337	13.8619339299104	14.7023667954925	14.7023667954925	13.7977577090337	13.9578927248063	13.8619339299104	13.7977577090337	13.7977577090337	13.8619339299104	13.8542660288158	13.8619339299104	13.7977577090337	13.7977577090337	13.7977577090337
138	13.7889302819073	13.6355206376324	13.8105654931035	13.6477111846383	13.7574667587932	13.8179885279769	13.642078657569	13.642078657569	13.642078657569	13.8119150655983	13.8179885279769	13.7574667587932	13.7547893513241	13.7547893513241	13.8179885279769	13.7889302819073	13.655798186093	13.655798186093	13.7889302819073	13.7889302819073	13.8105654931035	13.7810330708296	13.7810330708296	13.7574667587932	13.8119150655983	13.6477111846383	13.6477111846383	13.7889302819073	13.8373210347704	13.8373210347704	13.642078657569	13.642078657569	13.7547893513241	13.7255123139102	13.7255123139102	13.7889302819073	14.7579091480907	14.7579091480907	13.7255123139102	13.8910689055702	13.7889302819073	13.7255123139102	13.7255123139102	13.7889302819073	13.7812267436285	13.7889302819073	13.7255123139102	13.7255123139102	13.7255123139102
139	13.7889302819073	13.6355206376324	13.8105654931035	13.6477111846383	13.7574667587932	13.8179885279769	13.642078657569	13.642078657569	13.642078657569	13.8119150655983	13.8179885279769	13.7574667587932	13.7547893513241	13.7547893513241	13.8179885279769	13.7889302819073	13.655798186093	13.655798186093	13.7889302819073	13.7889302819073	13.8105654931035	13.7810330708296	13.7810330708296	13.7574667587932	13.8119150655983	13.6477111846383	13.6477111846383	13.7889302819073	13.8373210347704	13.8373210347704	13.642078657569	13.642078657569	13.7547893513241	13.7255123139102	13.7255123139102	13.7889302819073	14.7579091480907	14.7579091480907	13.7255123139102	13.8910689055702	13.7889302819073	13.7255123139102	13.7255123139102	13.7889302819073	13.7812267436285	13.7889302819073	13.7255123139102	13.7255123139102	13.7255123139102
140	13.7889302819073	13.6355206376324	13.8105654931035	13.6477111846383	13.7574667587932	13.8179885279769	13.642078657569	13.642078657569	13.642078657569	13.8119150655983	13.8179885279769	13.7574667587932	13.7547893513241	13.7547893513241	13.8179885279769	13.7889302819073	13.655798186093	13.655798186093	13.7889302819073	13.7889302819073	13.8105654931035	13.7810330708296	13.7810330708296	13.7574667587932	13.8119150655983	13.6477111846383	13.6477111846383	13.7889302819073	13.8373210347704	13.8373210347704	13.642078657569	13.642078657569	13.7547893513241	13.7255123139102	13.7255123139102	13.7889302819073	14.7579091480907	14.7579091480907	13.7255123139102	13.8910689055702	13.7889302819073	13.7255123139102	13.7255123139102	13.7889302819073	13.7812267436285	13.7889302819073	13.7255123139102	13.7255123139102	13.7255123139102
141	13.8259712105371	13.6718152355347	13.8485270045085	13.6846669997702	13.7946530132004	13.8560024543373	13.6793376935654	13.6793376935654	13.6793376935654	13.851164579002	13.8560024543373	13.7946530132004	13.7908392375011	13.7908392375011	13.8560024543373	13.8259712105371	13.6921756180163	13.6921756180163	13.8259712105371	13.8259712105371	13.8485270045085	13.8165901305134	13.8165901305134	13.7946530132004	13.851164579002	13.6846669997702	13.6846669997702	13.8259712105371	13.8758161350819	13.8758161350819	13.6793376935654	13.6793376935654	13.7908392375011	13.7620459087521	13.7620459087521	13.8259712105371	14.7105828808583	14.7105828808583	13.7620459087521	13.9240225931517	13.8259712105371	13.7620459087521	13.7620459087521	13.8259712105371	13.8182907269532	13.8259712105371	13.7620459087521	13.7620459087521	13.7620459087521
142	13.8880989967727	13.7340165548997	13.9105609510328	13.7468015459727	13.8567655873489	13.9180311105277	13.7414412949267	13.7414412949267	13.7414412949267	13.9130651705244	13.9180311105277	13.8567655873489	13.8530667905305	13.8530667905305	13.9180311105277	13.8880989967727	13.7543688530902	13.7543688530902	13.8880989967727	13.8880989967727	13.9105609510328	13.8788674361497	13.8788674361497	13.8567655873489	13.9130651705244	13.7468015459727	13.7468015459727	13.8880989967727	13.9377954239384	13.9377954239384	13.7414412949267	13.7414412949267	13.8530667905305	13.8242243006817	13.8242243006817	13.8880989967727	14.7771878169899	14.7771878169899	13.8242243006817	13.9865575565669	13.8880989967727	13.8242243006817	13.8242243006817	13.8880989967727	13.8804160657459	13.8880989967727	13.8242243006817	13.8242243006817	13.8242243006817
143	14.2154883602534	14.0629215990313	14.2361313143881	14.0744056194391	14.1838798747205	14.2434956439948	14.0684515402549	14.0684515402549	14.0684515402549	14.236090029938	14.2434956439948	14.1838798747205	14.1824111144932	14.1824111144932	14.2434956439948	14.2154883602534	14.0831047564271	14.0831047564271	14.2154883602534	14.2154883602534	14.2361313143881	14.2091670178269	14.2091670178269	14.1838798747205	14.236090029938	14.0744056194391	14.0744056194391	14.2154883602534	14.262303860895	14.262303860895	14.0684515402549	14.0684515402549	14.1824111144932	14.1526306614883	14.1526306614883	14.2154883602534	15.2458192782317	15.2458192782317	14.1526306614883	14.3218857997297	14.2154883602534	14.1526306614883	14.1526306614883	14.2154883602534	14.2077627007386	14.2154883602534	14.1526306614883	14.1526306614883	14.1526306614883
144	13.9128366985313	13.7600043968016	13.9337890395972	13.7717067206647	13.8812720238457	13.94117197369	13.7658520259372	13.7658520259372	13.7658520259372	13.93418461913	13.94117197369	13.8812720238457	13.8794302836968	13.8794302836968	13.94117197369	13.9128366985313	13.7802173059789	13.7802173059789	13.9128366985313	13.9128366985313	13.9337890395972	13.906030238713	13.906030238713	13.8812720238457	13.93418461913	13.7717067206647	13.7717067206647	13.9128366985313	13.960145056553	13.960145056553	13.7658520259372	13.7658520259372	13.8794302836968	13.8498036448175	13.8498036448175	13.9128366985313	14.934285150619	14.934285150619	13.8498036448175	14.017942573716	13.9128366985313	13.8498036448175	13.8498036448175	13.9128366985313	13.9051176190639	13.9128366985313	13.8498036448175	13.8498036448175	13.8498036448175
145	13.9129134619604	13.7598465471095	13.9341395500404	13.7717450600859	13.8813887273572	13.9415386525304	13.7659792968027	13.7659792968027	13.7659792968027	13.9349157514497	13.9415386525304	13.8813887273572	13.8792115410062	13.8792115410062	13.9415386525304	13.9129134619604	13.7800858125049	13.7800858125049	13.9129134619604	13.9129134619604	13.9341395500404	13.9056686642534	13.9056686642534	13.8813887273572	13.9349157514497	13.7717450600859	13.7717450600859	13.9129134619604	13.9606556436294	13.9606556436294	13.7659792968027	13.7659792968027	13.8792115410062	13.8497247987099	13.8497247987099	13.9129134619604	14.9102753079881	14.9102753079881	13.8497247987099	14.0168245333956	13.9129134619604	13.8497247987099	13.8497247987099	13.9129134619604	13.9052004660127	13.9129134619604	13.8497247987099	13.8497247987099	13.8497247987099
146	8.446236792069	8.30394834808719	8.4575582142661	8.30864432550221	8.41379055644363	8.4642856419015	8.29981530202329	8.29981530202329	8.29981530202329	8.44522229001108	8.4642856419015	8.41379055644363	8.42356736351648	8.42356736351648	8.4642856419015	8.446236792069	8.32291242821285	8.32291242821285	8.446236792069	8.446236792069	8.4575582142661	8.45473163664584	8.45473163664584	8.41379055644363	8.44522229001108	8.30864432550221	8.30864432550221	8.446236792069	8.47814606194656	8.47814606194656	8.29981530202329	8.29981530202329	8.42356736351648	8.38955218278664	8.38955218278664	8.446236792069	10.701458677942	10.701458677942	8.38955218278664	8.59173668170178	8.446236792069	8.38955218278664	8.38955218278664	8.446236792069	8.43842816096102	8.446236792069	8.38955218278664	8.38955218278664	8.38955218278664
147	8.21295441035685	8.07057583240502	8.22435877297434	8.07531967952972	8.1805113157186	8.23109307726501	8.06651158597073	8.06651158597073	8.06651158597073	8.21214772313553	8.23109307726501	8.1805113157186	8.19020559611296	8.19020559611296	8.23109307726501	8.21295441035685	8.08954985067772	8.08954985067772	8.21295441035685	8.21295441035685	8.22435877297434	8.22134437100162	8.22134437100162	8.1805113157186	8.21214772313553	8.07531967952972	8.07531967952972	8.21295441035685	8.24500416292194	8.24500416292194	8.06651158597073	8.06651158597073	8.19020559611296	8.15621644064207	8.15621644064207	8.21295441035685	10.4909031988004	10.4909031988004	8.15621644064207	8.3582418609777	8.21295441035685	8.15621644064207	8.15621644064207	8.21295441035685	8.20514557132292	8.21295441035685	8.15621644064207	8.15621644064207	8.15621644064207
148	8.46963859349973	8.32750790840213	8.48083597438955	8.33211669652436	8.43718748662728	8.48755373617746	8.3232523261343	8.3232523261343	8.3232523261343	8.46833660434563	8.48755373617746	8.43718748662728	8.44710605855638	8.44710605855638	8.48755373617746	8.46963859349973	8.34645300259338	8.34645300259338	8.46963859349973	8.46963859349973	8.48083597438955	8.47831968520296	8.47831968520296	8.43718748662728	8.46833660434563	8.33211669652436	8.33211669652436	8.46963859349973	8.50134555258755	8.50134555258755	8.3232523261343	8.3232523261343	8.44710605855638	8.41304363143922	8.41304363143922	8.46963859349973	10.7306871437248	10.7306871437248	8.41304363143922	8.61559223063046	8.46963859349973	8.41304363143922	8.41304363143922	8.46963859349973	8.46183032354703	8.46963859349973	8.41304363143922	8.41304363143922	8.41304363143922
149	8.41630116804289	8.27443351965559	8.42729761615193	8.27889682452922	8.38384242165846	8.43399983822622	8.26997419531645	8.26997419531645	8.26997419531645	8.41454004870142	8.43399983822622	8.38384242165846	8.39399542477836	8.39399542477836	8.43399983822622	8.41630116804289	8.29334656162396	8.29334656162396	8.41630116804289	8.41630116804289	8.42729761615193	8.42529170956116	8.42529170956116	8.38384242165846	8.41454004870142	8.27889682452922	8.27889682452922	8.41630116804289	8.4476824130172	8.4476824130172	8.26997419531645	8.26997419531645	8.39399542477836	8.35985455801714	8.35985455801714	8.41630116804289	10.6976054864255	10.6976054864255	8.35985455801714	8.56302492762925	8.41630116804289	8.35985455801714	8.35985455801714	8.41630116804289	8.40849356729254	8.41630116804289	8.35985455801714	8.35985455801714	8.35985455801714
150	8.44754033856601	8.30523970705843	8.45887119961641	8.30994246380202	8.41509448263654	8.46559935572786	8.30111617023277	8.30111617023277	8.30111617023277	8.44654750485073	8.46559935572786	8.41509448263654	8.42486032831999	8.42486032831999	8.46559935572786	8.44754033856601	8.32420526607195	8.32420526607195	8.44754033856601	8.44754033856601	8.45887119961641	8.45602073505618	8.45602073505618	8.41509448263654	8.44654750485073	8.30994246380202	8.30994246380202	8.44754033856601	8.47946492838434	8.47946492838434	8.30111617023277	8.30111617023277	8.42486032831999	8.39084882784215	8.39084882784215	8.44754033856601	10.7019509053116	10.7019509053116	8.39084882784215	8.59300441241013	8.44754033856601	8.39084882784215	8.39084882784215	8.44754033856601	8.43973168126215	8.44754033856601	8.39084882784215	8.39084882784215	8.39084882784215
151	8.29283166745584	8.15024732219421	8.30439285873429	8.15510676128685	8.26039518029362	8.31113910300478	8.14634488825341	8.14634488825341	8.14634488825341	8.29238091770405	8.31113910300478	8.26039518029362	8.26990374242251	8.26990374242251	8.31113910300478	8.29283166745584	8.16924654802004	8.16924654802004	8.29283166745584	8.29283166745584	8.30439285873429	8.30097592351396	8.30097592351396	8.26039518029362	8.29238091770405	8.15510676128685	8.15510676128685	8.29283166745584	8.32513440404779	8.32513440404779	8.14634488825341	8.14634488825341	8.26990374242251	8.23597758338082	8.23597758338082	8.29283166745584	10.5500368649104	10.5500368649104	8.23597758338082	8.43749754607291	8.29283166745584	8.23597758338082	8.23597758338082	8.29283166745584	8.28502244656112	8.29283166745584	8.23597758338082	8.23597758338082	8.23597758338082
152	8.46963859349973	8.32750790840213	8.48083597438955	8.33211669652436	8.43718748662728	8.48755373617746	8.3232523261343	8.3232523261343	8.3232523261343	8.46833660434563	8.48755373617746	8.43718748662728	8.44710605855638	8.44710605855638	8.48755373617746	8.46963859349973	8.34645300259338	8.34645300259338	8.46963859349973	8.46963859349973	8.48083597438955	8.47831968520296	8.47831968520296	8.43718748662728	8.46833660434563	8.33211669652436	8.33211669652436	8.46963859349973	8.50134555258755	8.50134555258755	8.3232523261343	8.3232523261343	8.44710605855638	8.41304363143922	8.41304363143922	8.46963859349973	10.7306871437248	10.7306871437248	8.41304363143922	8.61559223063046	8.46963859349973	8.41304363143922	8.41304363143922	8.46963859349973	8.46183032354703	8.46963859349973	8.41304363143922	8.41304363143922	8.41304363143922
153	8.46963859349973	8.32750790840213	8.48083597438955	8.33211669652436	8.43718748662728	8.48755373617746	8.3232523261343	8.3232523261343	8.3232523261343	8.46833660434563	8.48755373617746	8.43718748662728	8.44710605855638	8.44710605855638	8.48755373617746	8.46963859349973	8.34645300259338	8.34645300259338	8.46963859349973	8.46963859349973	8.48083597438955	8.47831968520296	8.47831968520296	8.43718748662728	8.46833660434563	8.33211669652436	8.33211669652436	8.46963859349973	8.50134555258755	8.50134555258755	8.3232523261343	8.3232523261343	8.44710605855638	8.41304363143922	8.41304363143922	8.46963859349973	10.7306871437248	10.7306871437248	8.41304363143922	8.61559223063046	8.46963859349973	8.41304363143922	8.41304363143922	8.46963859349973	8.46183032354703	8.46963859349973	8.41304363143922	8.41304363143922	8.41304363143922
154	8.29283166745584	8.15024732219421	8.30439285873429	8.15510676128685	8.26039518029362	8.31113910300478	8.14634488825341	8.14634488825341	8.14634488825341	8.29238091770405	8.31113910300478	8.26039518029362	8.26990374242251	8.26990374242251	8.31113910300478	8.29283166745584	8.16924654802004	8.16924654802004	8.29283166745584	8.29283166745584	8.30439285873429	8.30097592351396	8.30097592351396	8.26039518029362	8.29238091770405	8.15510676128685	8.15510676128685	8.29283166745584	8.32513440404779	8.32513440404779	8.14634488825341	8.14634488825341	8.26990374242251	8.23597758338082	8.23597758338082	8.29283166745584	10.5500368649104	10.5500368649104	8.23597758338082	8.43749754607291	8.29283166745584	8.23597758338082	8.23597758338082	8.29283166745584	8.28502244656112	8.29283166745584	8.23597758338082	8.23597758338082	8.23597758338082
155	8.05109564842575	7.90848407472001	8.06269169819236	7.91335638778515	8.01866040433812	8.06944111696095	7.90460144220441	7.90460144220441	7.90460144220441	8.0507432029658	8.06944111696095	8.01866040433812	8.02814286121641	8.02814286121641	8.06944111696095	8.05109564842575	7.92748557110639	7.92748557110639	8.05109564842575	8.05109564842575	8.06269169819236	8.05920961137629	8.05920961137629	8.01866040433812	8.0507432029658	7.91335638778515	7.91335638778515	8.05109564842575	8.08346105576689	8.08346105576689	7.90460144220441	7.90460144220441	8.02814286121641	7.99422372842417	7.99422372842417	8.05109564842575	10.3363736068362	10.3363736068362	7.99422372842417	8.19573637936824	8.05109564842575	7.99422372842417	7.99422372842417	8.05109564842575	8.0432863644222	8.05109564842575	7.99422372842417	7.99422372842417	7.99422372842417
156	8.07720088130164	7.93496067645581	8.08850496178991	7.93962627690372	8.04475361318791	8.09523178648394	7.93078753573061	7.93078753573061	7.93078753573061	8.07617309230678	8.09523178648394	8.04475361318791	8.05457164949819	8.05457164949819	8.09523178648394	8.07720088130164	7.95391736799547	7.95391736799547	8.07720088130164	8.07720088130164	8.08850496178991	8.08575597807033	8.08575597807033	8.04475361318791	8.07617309230678	7.93962627690372	7.93962627690372	8.07720088130164	8.10909098339019	8.10909098339019	7.93078753573061	7.93078753573061	8.05457164949819	8.02054003898117	8.02054003898117	8.07720088130164	10.3791548344217	10.3791548344217	8.02054003898117	8.22292251312756	8.07720088130164	8.02054003898117	8.02054003898117	8.07720088130164	8.0693923238928	8.07720088130164	8.02054003898117	8.02054003898117	8.02054003898117
157	8.84395053129539	8.69640598178351	8.85965828912154	8.70424965175058	8.81177921875032	8.86670739339017	8.69672271605804	8.69672271605804	8.69672271605804	8.85309985259401	8.86670739339017	8.81177921875032	8.81640590036552	8.81640590036552	8.86670739339017	8.84395053129539	8.71600051629186	8.71600051629186	8.84395053129539	8.84395053129539	8.85965828912154	8.84567244476077	8.84567244476077	8.81177921875032	8.85309985259401	8.70424965175058	8.70424965175058	8.84395053129539	8.88294466942129	8.88294466942129	8.69672271605804	8.69672271605804	8.81640590036552	8.78421180300202	8.78421180300202	8.84395053129539	10.7350654287713	10.7350654287713	8.78421180300202	8.97232244182073	8.84395053129539	8.78421180300202	8.78421180300202	8.84395053129539	8.83615300908716	8.84395053129539	8.78421180300202	8.78421180300202	8.78421180300202
158	8.50985976944979	8.36763945660304	8.52112477878948	8.37229823380056	8.47741134519848	8.52784771297541	8.36345377195929	8.36345377195929	8.36345377195929	8.5087108727292	8.52784771297541	8.47741134519848	8.48724974981295	8.48724974981295	8.52784771297541	8.50985976944979	8.38659555217133	8.38659555217133	8.50985976944979	8.50985976944979	8.52112477878948	8.51843471511639	8.51843471511639	8.47741134519848	8.5087108727292	8.37229823380056	8.37229823380056	8.50985976944979	8.54167580722308	8.54167580722308	8.36345377195929	8.36345377195929	8.48724974981295	8.45321438363538	8.45321438363538	8.50985976944979	10.7614516775247	10.7614516775247	8.45321438363538	8.65554475672675	8.50985976944979	8.45321438363538	8.45321438363538	8.50985976944979	8.5020512945818	8.50985976944979	8.45321438363538	8.45321438363538	8.45321438363538
159	8.29283166745584	8.15024732219421	8.30439285873429	8.15510676128685	8.26039518029362	8.31113910300478	8.14634488825341	8.14634488825341	8.14634488825341	8.29238091770405	8.31113910300478	8.26039518029362	8.26990374242251	8.26990374242251	8.31113910300478	8.29283166745584	8.16924654802004	8.16924654802004	8.29283166745584	8.29283166745584	8.30439285873429	8.30097592351396	8.30097592351396	8.26039518029362	8.29238091770405	8.15510676128685	8.15510676128685	8.29283166745584	8.32513440404779	8.32513440404779	8.14634488825341	8.14634488825341	8.26990374242251	8.23597758338082	8.23597758338082	8.29283166745584	10.5500368649104	10.5500368649104	8.23597758338082	8.43749754607291	8.29283166745584	8.23597758338082	8.23597758338082	8.29283166745584	8.28502244656112	8.29283166745584	8.23597758338082	8.23597758338082	8.23597758338082
160	8.61836408960541	8.47678123234285	8.62913079869578	8.48109055493455	8.58589731018255	8.63581465994957	8.47210473973262	8.47210473973262	8.47210473973262	8.61606047454404	8.63581465994957	8.58589731018255	8.59630367431258	8.59630367431258	8.63581465994957	8.61836408960541	8.49566060650965	8.49566060650965	8.61836408960541	8.61836408960541	8.62913079869578	8.62768522959664	8.62768522959664	8.58589731018255	8.61606047454404	8.48109055493455	8.48109055493455	8.61836408960541	8.64936659420793	8.64936659420793	8.47210473973262	8.47210473973262	8.59630367431258	8.562080208746	8.562080208746	8.61836408960541	10.8919572023122	10.8919572023122	8.562080208746	8.76586075186002	8.61836408960541	8.562080208746	8.562080208746	8.61836408960541	8.61055734787244	8.61836408960541	8.562080208746	8.562080208746	8.562080208746
161	8.06329967316731	7.9210041458959	8.07464765914278	7.92570031349281	8.03085414880011	8.08137791216943	7.91687401815262	7.91687401815262	7.91687401815262	8.06237415153254	8.08137791216943	8.03085414880011	8.04062236144068	8.04062236144068	8.08137791216943	8.06329967316731	7.93996747092203	7.93996747092203	8.06329967316731	8.06329967316731	8.07464765914278	8.07178943724996	8.07178943724996	8.03085414880011	8.06237415153254	7.92570031349281	7.92570031349281	8.06329967316731	8.09526152877719	8.09526152877719	7.91687401815262	7.91687401815262	8.04062236144068	8.00660732515964	8.00660732515964	8.06329967316731	10.3640223225975	10.3640223225975	8.00660732515964	8.20886350838531	8.06329967316731	8.00660732515964	8.00660732515964	8.06329967316731	8.0554909943032	8.06329967316731	8.00660732515964	8.00660732515964	8.00660732515964
162	8.72858603129396	8.58667278552642	8.7396016880462	8.59116404718825	8.69612824225241	8.74630482122021	8.58225067483466	8.58225067483466	8.58225067483466	8.72684818738701	8.74630482122021	8.69612824225241	8.70624241827093	8.70624241827093	8.74630482122021	8.72858603129396	8.60559259119905	8.60559259119905	8.72858603129396	8.72858603129396	8.7396016880462	8.73752080659611	8.73752080659611	8.69612824225241	8.72684818738701	8.59116404718825	8.59116404718825	8.72858603129396	8.75999140443072	8.75999140443072	8.58225067483466	8.58225067483466	8.70624241827093	8.67211651130795	8.67211651130795	8.72858603129396	10.9723107000167	10.9723107000167	8.67211651130795	8.87511559168104	8.72858603129396	8.67211651130795	8.67211651130795	8.72858603129396	8.72077833829642	8.72858603129396	8.67211651130795	8.67211651130795	8.67211651130795
163	8.05019259348495	7.90757794221467	8.06179111315841	7.91245196966149	8.01775745406407	8.068540723836	7.90369772525493	7.90369772525493	7.90369772525493	8.0498459160533	8.068540723836	8.01775745406407	8.02723711074987	8.02723711074987	8.068540723836	8.05019259348495	7.92657980671361	7.92657980671361	8.05019259348495	8.05019259348495	8.06179111315841	8.05830288784183	8.05830288784183	8.01775745406407	8.0498459160533	7.91245196966149	7.91245196966149	8.05019259348495	8.08256203763386	8.08256203763386	7.90369772525493	7.90369772525493	8.02723711074987	7.99331891470621	7.99331891470621	8.05019259348495	10.3354173309161	10.3354173309161	7.99331891470621	8.19482446744285	8.05019259348495	7.99331891470621	7.99331891470621	8.05019259348495	8.04238330423264	8.05019259348495	7.99331891470621	7.99331891470621	7.99331891470621
164	8.2946247275992	8.15204548513439	8.30618181426942	8.15690208668095	8.26218806804227	8.31292773887154	8.14813905205968	8.14813905205968	8.14813905205968	8.29416437935131	8.31292773887154	8.26218806804227	8.2717012707	8.2717012707	8.31292773887154	8.2946247275992	8.17104410168615	8.17104410168615	8.2946247275992	8.2946247275992	8.30618181426942	8.30277506088778	8.30277506088778	8.26218806804227	8.29416437935131	8.15690208668095	8.15690208668095	8.2946247275992	8.32692074969493	8.32692074969493	8.14813905205968	8.14813905205968	8.2717012707	8.2377735615699	8.2377735615699	8.2946247275992	10.5518932492563	10.5518932492563	8.2377735615699	8.43930523987016	8.2946247275992	8.2377735615699	8.2377735615699	8.2946247275992	8.28681551572738	8.2946247275992	8.2377735615699	8.2377735615699	8.2377735615699
165	8.40810770771284	8.26557174577174	8.41962476268984	8.27040521767223	8.37566946604867	8.42636738129189	8.2616320484817	8.2616320484817	8.2616320484817	8.40754697664545	8.42636738129189	8.37566946604867	8.38522254233601	8.38522254233601	8.42636738129189	8.40810770771284	8.28456559177969	8.28456559177969	8.40810770771284	8.40810770771284	8.41962476268984	8.41630869232468	8.41630869232468	8.37566946604867	8.40754697664545	8.27040521767223	8.27040521767223	8.40810770771284	8.44033595448072	8.44033595448072	8.2616320484817	8.2616320484817	8.38522254233601	8.35128220481741	8.35128220481741	8.40810770771284	10.6543111835773	10.6543111835773	8.35128220481741	8.55289087411385	8.40810770771284	8.35128220481741	8.35128220481741	8.40810770771284	8.40029858067557	8.40810770771284	8.35128220481741	8.35128220481741	8.35128220481741
166	8.04897289785473	7.90634977156968	8.06057814740357	7.91122853357176	8.01653804521627	8.06732827833354	7.90247621637674	7.90247621637674	7.90247621637674	8.0486418425968	8.06732827833354	8.01653804521627	8.02600999690381	8.02600999690381	8.06732827833354	8.04897289785473	7.9253526552703	7.9253526552703	8.04897289785473	8.04897289785473	8.06057814740357	8.05707307590045	8.05707307590045	8.01653804521627	8.0486418425968	7.91122853357176	7.91122853357176	8.04897289785473	8.0813533093412	8.0813533093412	7.90247621637674	7.90247621637674	8.02600999690381	7.99209438823141	7.99209438823141	8.04897289785473	10.3338927038362	10.3338927038362	7.99209438823141	8.19358007896426	8.04897289785473	7.99209438823141	7.99209438823141	8.04897289785473	8.04116359430649	8.04897289785473	7.99209438823141	7.99209438823141	7.99209438823141
167	8.04897289785473	7.90634977156968	8.06057814740357	7.91122853357176	8.01653804521627	8.06732827833354	7.90247621637674	7.90247621637674	7.90247621637674	8.0486418425968	8.06732827833354	8.01653804521627	8.02600999690381	8.02600999690381	8.06732827833354	8.04897289785473	7.9253526552703	7.9253526552703	8.04897289785473	8.04897289785473	8.06057814740357	8.05707307590045	8.05707307590045	8.01653804521627	8.0486418425968	7.91122853357176	7.91122853357176	8.04897289785473	8.0813533093412	8.0813533093412	7.90247621637674	7.90247621637674	8.02600999690381	7.99209438823141	7.99209438823141	8.04897289785473	10.3338927038362	10.3338927038362	7.99209438823141	8.19358007896426	8.04897289785473	7.99209438823141	7.99209438823141	8.04897289785473	8.04116359430649	8.04897289785473	7.99209438823141	7.99209438823141	7.99209438823141
168	8.04897289785473	7.90634977156968	8.06057814740357	7.91122853357176	8.01653804521627	8.06732827833354	7.90247621637674	7.90247621637674	7.90247621637674	8.0486418425968	8.06732827833354	8.01653804521627	8.02600999690381	8.02600999690381	8.06732827833354	8.04897289785473	7.9253526552703	7.9253526552703	8.04897289785473	8.04897289785473	8.06057814740357	8.05707307590045	8.05707307590045	8.01653804521627	8.0486418425968	7.91122853357176	7.91122853357176	8.04897289785473	8.0813533093412	8.0813533093412	7.90247621637674	7.90247621637674	8.02600999690381	7.99209438823141	7.99209438823141	8.04897289785473	10.3338927038362	10.3338927038362	7.99209438823141	8.19358007896426	8.04897289785473	7.99209438823141	7.99209438823141	8.04897289785473	8.04116359430649	8.04897289785473	7.99209438823141	7.99209438823141	7.99209438823141
169	8.29283166745584	8.15024732219421	8.30439285873429	8.15510676128685	8.26039518029362	8.31113910300478	8.14634488825341	8.14634488825341	8.14634488825341	8.29238091770405	8.31113910300478	8.26039518029362	8.26990374242251	8.26990374242251	8.31113910300478	8.29283166745584	8.16924654802004	8.16924654802004	8.29283166745584	8.29283166745584	8.30439285873429	8.30097592351396	8.30097592351396	8.26039518029362	8.29238091770405	8.15510676128685	8.15510676128685	8.29283166745584	8.32513440404779	8.32513440404779	8.14634488825341	8.14634488825341	8.26990374242251	8.23597758338082	8.23597758338082	8.29283166745584	10.5500368649104	10.5500368649104	8.23597758338082	8.43749754607291	8.29283166745584	8.23597758338082	8.23597758338082	8.29283166745584	8.28502244656112	8.29283166745584	8.23597758338082	8.23597758338082	8.23597758338082
170	8.45074454142947	8.30845425121304	8.46206716733565	8.31315129565798	8.41829835801155	8.46879467955742	8.3043226734334	8.3043226734334	8.3043226734334	8.44973250254113	8.46879467955742	8.41829835801155	8.42807352866003	8.42807352866003	8.46879467955742	8.45074454142947	8.32741857267304	8.32741857267304	8.45074454142947	8.45074454142947	8.46206716733565	8.45923716209092	8.45923716209092	8.41829835801155	8.44973250254113	8.31315129565798	8.31315129565798	8.45074454142947	8.48265566344055	8.48265566344055	8.3043226734334	8.3043226734334	8.42807352866003	8.39405892667546	8.39405892667546	8.45074454142947	10.7053446986307	10.7053446986307	8.39405892667546	8.59623809724347	8.45074454142947	8.39405892667546	8.39405892667546	8.45074454142947	8.44293590669147	8.45074454142947	8.39405892667546	8.39405892667546	8.39405892667546
171	8.29283166745584	8.15024732219421	8.30439285873429	8.15510676128685	8.26039518029362	8.31113910300478	8.14634488825341	8.14634488825341	8.14634488825341	8.29238091770405	8.31113910300478	8.26039518029362	8.26990374242251	8.26990374242251	8.31113910300478	8.29283166745584	8.16924654802004	8.16924654802004	8.29283166745584	8.29283166745584	8.30439285873429	8.30097592351396	8.30097592351396	8.26039518029362	8.29238091770405	8.15510676128685	8.15510676128685	8.29283166745584	8.32513440404779	8.32513440404779	8.14634488825341	8.14634488825341	8.26990374242251	8.23597758338082	8.23597758338082	8.29283166745584	10.5500368649104	10.5500368649104	8.23597758338082	8.43749754607291	8.29283166745584	8.23597758338082	8.23597758338082	8.29283166745584	8.28502244656112	8.29283166745584	8.23597758338082	8.23597758338082	8.23597758338082
172	8.04801301832943	7.90597737558108	8.05915988817693	7.91052949069782	8.01555959014715	8.06587457522121	7.90164518206177	7.90164518206177	7.90164518206177	8.04662515736877	8.06587457522121	8.01555959014715	8.02556067718636	8.02556067718636	8.06587457522121	8.04801301832943	7.92490917192115	7.92490917192115	8.04801301832943	8.04801301832943	8.05915988817693	8.05680952878991	8.05680952878991	8.01555959014715	8.04662515736877	7.91052949069782	7.91052949069782	8.04801301832943	8.0796481571415	8.0796481571415	7.90164518206177	7.90164518206177	8.02556067718636	7.99146772646927	7.99146772646927	8.04801301832943	10.3644390709387	10.3644390709387	7.99146772646927	8.19433390234984	8.04801301832943	7.99146772646927	7.99146772646927	8.04801301832943	8.04020493912935	8.04801301832943	7.99146772646927	7.99146772646927	7.99146772646927
173	8.40379335186795	8.26119011044414	8.41536346576308	8.26606116363169	8.37135734997019	8.42211018099977	8.25730324263921	8.25730324263921	8.25730324263921	8.40335532754031	8.42211018099977	8.37135734997019	8.38084936751043	8.38084936751043	8.42211018099977	8.40379335186795	8.28019206787499	8.28019206787499	8.40379335186795	8.40379335186795	8.41536346576308	8.41191405334719	8.41191405334719	8.37135734997019	8.40335532754031	8.26606116363169	8.26606116363169	8.40379335186795	8.43610794151545	8.43610794151545	8.25730324263921	8.25730324263921	8.38084936751043	8.34692955887972	8.34692955887972	8.40379335186795	10.646827194094	10.646827194094	8.34692955887972	8.54837930375694	8.40379335186795	8.34692955887972	8.34692955887972	8.40379335186795	8.395984105565	8.40379335186795	8.34692955887972	8.34692955887972	8.34692955887972
174	8.24786331546541	8.10400570524231	8.26044308439929	8.1095891493096	8.21547526504705	8.26726692992309	8.10112258212403	8.10112258212403	8.10112258212403	8.24977002531586	8.26726692992309	8.21547526504705	8.22380574616156	8.22380574616156	8.26726692992309	8.24786331546541	8.12315829407503	8.12315829407503	8.24786331546541	8.24786331546541	8.26044308439929	8.25445880664505	8.25445880664505	8.21547526504705	8.24977002531586	8.1095891493096	8.1095891493096	8.24786331546541	8.28182042612613	8.28182042612613	8.10112258212403	8.10112258212403	8.22380574616156	8.19028095187216	8.19028095187216	8.24786331546541	10.4396890223129	10.4396890223129	8.19028095187216	8.38869851470417	8.24786331546541	8.19028095187216	8.19028095187216	8.24786331546541	8.24005307571499	8.24786331546541	8.19028095187216	8.19028095187216	8.19028095187216
175	8.24786331546541	8.10400570524231	8.26044308439929	8.1095891493096	8.21547526504705	8.26726692992309	8.10112258212403	8.10112258212403	8.10112258212403	8.24977002531586	8.26726692992309	8.21547526504705	8.22380574616156	8.22380574616156	8.26726692992309	8.24786331546541	8.12315829407503	8.12315829407503	8.24786331546541	8.24786331546541	8.26044308439929	8.25445880664505	8.25445880664505	8.21547526504705	8.24977002531586	8.1095891493096	8.1095891493096	8.24786331546541	8.28182042612613	8.28182042612613	8.10112258212403	8.10112258212403	8.22380574616156	8.19028095187216	8.19028095187216	8.24786331546541	10.4396890223129	10.4396890223129	8.19028095187216	8.38869851470417	8.24786331546541	8.19028095187216	8.19028095187216	8.24786331546541	8.24005307571499	8.24786331546541	8.19028095187216	8.19028095187216	8.19028095187216
176	8.2893253497073	8.14696671733106	8.30070993790893	8.15170020997461	8.25688152108894	8.30744256033709	8.14288740148726	8.14288740148726	8.14288740148726	8.28846753105181	8.30744256033709	8.25688152108894	8.26659422817523	8.26659422817523	8.30744256033709	8.2893253497073	8.16593864373839	8.16593864373839	8.2893253497073	8.2893253497073	8.30070993790893	8.29773831434205	8.29773831434205	8.25688152108894	8.28846753105181	8.15170020997461	8.15170020997461	8.2893253497073	8.32134107901485	8.32134107901485	8.14288740148726	8.14288740148726	8.26659422817523	8.23259943840948	8.23259943840948	8.2893253497073	10.5591836596065	10.5591836596065	8.23259943840948	8.43465416441599	8.2893253497073	8.23259943840948	8.23259943840948	8.2893253497073	8.28151655756964	8.2893253497073	8.23259943840948	8.23259943840948	8.23259943840948
177	8.11007710061995	7.96740178841258	8.12171991255547	7.9723104115432	8.07764392740854	8.12847280477704	7.963569753446	7.963569753446	7.963569753446	8.10982810532998	8.12847280477704	8.07764392740854	8.08706879270852	8.08706879270852	8.12847280477704	8.11007710061995	7.98641124272974	7.98641124272974	8.11007710061995	8.11007710061995	8.12171991255547	8.1181142772198	8.1181142772198	8.07764392740854	8.10982810532998	7.9723104115432	7.9723104115432	8.11007710061995	8.14251699279775	8.14251699279775	7.963569753446	7.963569753446	8.08706879270852	8.05316951876713	8.05316951876713	8.11007710061995	10.3845734468971	10.3845734468971	8.05316951876713	8.2545160256674	8.11007710061995	8.05316951876713	8.05316951876713	8.11007710061995	8.10226771576946	8.11007710061995	8.05316951876713	8.05316951876713	8.05316951876713
178	8.11007710061995	7.96740178841258	8.12171991255547	7.9723104115432	8.07764392740854	8.12847280477704	7.963569753446	7.963569753446	7.963569753446	8.10982810532998	8.12847280477704	8.07764392740854	8.08706879270852	8.08706879270852	8.12847280477704	8.11007710061995	7.98641124272974	7.98641124272974	8.11007710061995	8.11007710061995	8.12171991255547	8.1181142772198	8.1181142772198	8.07764392740854	8.10982810532998	7.9723104115432	7.9723104115432	8.11007710061995	8.14251699279775	8.14251699279775	7.963569753446	7.963569753446	8.08706879270852	8.05316951876713	8.05316951876713	8.11007710061995	10.3845734468971	10.3845734468971	8.05316951876713	8.2545160256674	8.11007710061995	8.05316951876713	8.05316951876713	8.11007710061995	8.10226771576946	8.11007710061995	8.05316951876713	8.05316951876713	8.05316951876713
179	8.14505989078656	8.00219833823806	8.15684764749839	8.00721201196147	8.11263312645777	8.16361158951722	7.99851372471786	7.99851372471786	7.99851372471786	8.14514287195136	8.16361158951722	8.11263312645777	8.12188827333274	8.12188827333274	8.16361158951722	8.14505989078656	8.0212304395585	8.0212304395585	8.14505989078656	8.14505989078656	8.15684764749839	8.15287318707338	8.15287318707338	8.11263312645777	8.14514287195136	8.00721201196147	8.00721201196147	8.14505989078656	8.17773437600538	8.17773437600538	7.99851372471786	7.99851372471786	8.12188827333274	8.08804661859092	8.08804661859092	8.14505989078656	10.4050972432025	10.4050972432025	8.08804661859092	8.28893863437895	8.14505989078656	8.08804661859092	8.08804661859092	8.14505989078656	8.13725023484592	8.14505989078656	8.08804661859092	8.08804661859092	8.08804661859092
180	8.40379335186795	8.26119011044414	8.41536346576308	8.26606116363169	8.37135734997019	8.42211018099977	8.25730324263921	8.25730324263921	8.25730324263921	8.40335532754031	8.42211018099977	8.37135734997019	8.38084936751043	8.38084936751043	8.42211018099977	8.40379335186795	8.28019206787499	8.28019206787499	8.40379335186795	8.40379335186795	8.41536346576308	8.41191405334719	8.41191405334719	8.37135734997019	8.40335532754031	8.26606116363169	8.26606116363169	8.40379335186795	8.43610794151545	8.43610794151545	8.25730324263921	8.25730324263921	8.38084936751043	8.34692955887972	8.34692955887972	8.40379335186795	10.646827194094	10.646827194094	8.34692955887972	8.54837930375694	8.40379335186795	8.34692955887972	8.34692955887972	8.40379335186795	8.395984105565	8.40379335186795	8.34692955887972	8.34692955887972	8.34692955887972
181	8.40379335186795	8.26119011044414	8.41536346576308	8.26606116363169	8.37135734997019	8.42211018099977	8.25730324263921	8.25730324263921	8.25730324263921	8.40335532754031	8.42211018099977	8.37135734997019	8.38084936751043	8.38084936751043	8.42211018099977	8.40379335186795	8.28019206787499	8.28019206787499	8.40379335186795	8.40379335186795	8.41536346576308	8.41191405334719	8.41191405334719	8.37135734997019	8.40335532754031	8.26606116363169	8.26606116363169	8.40379335186795	8.43610794151545	8.43610794151545	8.25730324263921	8.25730324263921	8.38084936751043	8.34692955887972	8.34692955887972	8.40379335186795	10.646827194094	10.646827194094	8.34692955887972	8.54837930375694	8.40379335186795	8.34692955887972	8.34692955887972	8.40379335186795	8.395984105565	8.40379335186795	8.34692955887972	8.34692955887972	8.34692955887972
182	8.40379335186795	8.26119011044414	8.41536346576308	8.26606116363169	8.37135734997019	8.42211018099977	8.25730324263921	8.25730324263921	8.25730324263921	8.40335532754031	8.42211018099977	8.37135734997019	8.38084936751043	8.38084936751043	8.42211018099977	8.40379335186795	8.28019206787499	8.28019206787499	8.40379335186795	8.40379335186795	8.41536346576308	8.41191405334719	8.41191405334719	8.37135734997019	8.40335532754031	8.26606116363169	8.26606116363169	8.40379335186795	8.43610794151545	8.43610794151545	8.25730324263921	8.25730324263921	8.38084936751043	8.34692955887972	8.34692955887972	8.40379335186795	10.646827194094	10.646827194094	8.34692955887972	8.54837930375694	8.40379335186795	8.34692955887972	8.34692955887972	8.40379335186795	8.395984105565	8.40379335186795	8.34692955887972	8.34692955887972	8.34692955887972
183	13.7609649001587	13.6056779097331	13.785025013521	13.6196109299568	13.7299062292282	13.7925822543641	13.6147850458022	13.6147850458022	13.6147850458022	13.7897886417233	13.7925822543641	13.7299062292282	13.7242224123409	13.7242224123409	13.7925822543641	13.7609649001587	13.6261615572178	13.6261615572178	13.7609649001587	13.7609649001587	13.785025013521	13.7491457241314	13.7491457241314	13.7299062292282	13.7897886417233	13.6196109299568	13.6196109299568	13.7609649001587	13.8131779429427	13.8131779429427	13.6147850458022	13.6147850458022	13.7242224123409	13.696244178	13.696244178	13.7609649001587	14.5134938405403	14.5134938405403	13.696244178	13.852234003344	13.7609649001587	13.696244178	13.696244178	13.7609649001587	13.7533273008171	13.7609649001587	13.696244178	13.696244178	13.696244178
184	8.40379335186795	8.26119011044414	8.41536346576308	8.26606116363169	8.37135734997019	8.42211018099977	8.25730324263921	8.25730324263921	8.25730324263921	8.40335532754031	8.42211018099977	8.37135734997019	8.38084936751043	8.38084936751043	8.42211018099977	8.40379335186795	8.28019206787499	8.28019206787499	8.40379335186795	8.40379335186795	8.41536346576308	8.41191405334719	8.41191405334719	8.37135734997019	8.40335532754031	8.26606116363169	8.26606116363169	8.40379335186795	8.43610794151545	8.43610794151545	8.25730324263921	8.25730324263921	8.38084936751043	8.34692955887972	8.34692955887972	8.40379335186795	10.646827194094	10.646827194094	8.34692955887972	8.54837930375694	8.40379335186795	8.34692955887972	8.34692955887972	8.40379335186795	8.395984105565	8.40379335186795	8.34692955887972	8.34692955887972	8.34692955887972
185	8.49258118001824	8.35061116201683	8.50365275274103	8.35513150220869	8.46012528862309	8.51036068443635	8.34623133271538	8.34623133271538	8.34623133271538	8.49098779996768	8.51036068443635	8.46012528862309	8.47018758111058	8.47018758111058	8.51036068443635	8.49258118001824	8.36953690828829	8.36953690828829	8.49258118001824	8.49258118001824	8.50365275274103	8.50145112667243	8.50145112667243	8.46012528862309	8.49098779996768	8.35513150220869	8.35513150220869	8.49258118001824	8.52408290077003	8.52408290077003	8.34623133271538	8.34623133271538	8.47018758111058	8.43607739528272	8.43607739528272	8.49258118001824	10.7596445623078	10.7596445623078	8.43607739528272	8.63899454445944	8.49258118001824	8.43607739528272	8.43607739528272	8.49258118001824	8.48477331336554	8.49258118001824	8.43607739528272	8.43607739528272	8.43607739528272
186	8.50796042027113	8.36578268979657	8.51919238384132	8.37041786369713	8.47551069451865	8.52591275775796	8.3615638879877	8.3615638879877	8.3615638879877	8.5067354968225	8.52591275775796	8.47551069451865	8.48538730836135	8.48538730836135	8.52591275775796	8.50796042027113	8.38473362802301	8.38473362802301	8.50796042027113	8.50796042027113	8.51919238384132	8.51658569221845	8.51658569221845	8.47551069451865	8.5067354968225	8.37041786369713	8.37041786369713	8.50796042027113	8.5397227480112	8.5397227480112	8.3615638879877	8.3615638879877	8.48538730836135	8.45133915500378	8.45133915500378	8.50796042027113	10.7620744941159	10.7620744941159	8.45133915500378	8.65376957244067	8.50796042027113	8.45133915500378	8.45133915500378	8.50796042027113	8.50015204292841	8.50796042027113	8.45133915500378	8.45133915500378	8.45133915500378
187	8.20302131183993	8.06038254814869	8.21463018050721	8.06527159260617	8.17058677100366	8.22138027356112	8.05652233798802	8.05652233798802	8.05652233798802	8.20268708793039	8.22138027356112	8.17058677100366	8.18004540467227	8.18004540467227	8.22138027356112	8.20302131183993	8.07938797821345	8.07938797821345	8.20302131183993	8.20302131183993	8.21463018050721	8.21110135015395	8.21110135015395	8.17058677100366	8.20268708793039	8.06527159260617	8.06527159260617	8.20302131183993	8.23540372674589	8.23540372674589	8.05652233798802	8.05652233798802	8.18004540467227	8.14613542500369	8.14613542500369	8.20302131183993	10.4680981261402	10.4680981261402	8.14613542500369	8.34754684817641	8.20302131183993	8.14613542500369	8.14613542500369	8.20302131183993	8.19521199252954	8.20302131183993	8.14613542500369	8.14613542500369	8.14613542500369
188	8.16182624098308	8.01902455838614	8.17356576213833	8.02400468020801	8.12939734961946	8.18032597321158	8.01529265267339	8.01529265267339	8.01529265267339	8.16179661030585	8.18032597321158	8.12939734961946	8.1387073167672	8.1387073167672	8.18032597321158	8.16182624098308	8.03804949897672	8.03804949897672	8.16182624098308	8.16182624098308	8.17356576213833	8.1697113723803	8.1697113723803	8.12939734961946	8.16179661030585	8.02400468020801	8.02400468020801	8.16182624098308	8.19442195569645	8.19442195569645	8.01529265267339	8.01529265267339	8.1387073167672	8.10484723532776	8.10484723532776	8.16182624098308	10.4230682570921	10.4230682570921	8.10484723532776	8.30587901597417	8.16182624098308	8.10484723532776	8.10484723532776	8.16182624098308	8.15401666836658	8.16182624098308	8.10484723532776	8.10484723532776	8.10484723532776
189	8.38304146344273	8.24041894188639	8.39462782842694	8.24530059596374	8.35060613475453	8.4013758348142	8.23654710894074	8.23654710894074	8.23654710894074	8.38264238875785	8.4013758348142	8.35060613475453	8.36008052699254	8.36008052699254	8.4013758348142	8.38304146344273	8.25942314558347	8.25942314558347	8.38304146344273	8.38304146344273	8.39462782842694	8.39113930153707	8.39113930153707	8.35060613475453	8.38264238875785	8.24530059596374	8.24530059596374	8.38304146344273	8.41538295491061	8.41538295491061	8.23654710894074	8.23654710894074	8.36008052699254	8.32616651393665	8.32616651393665	8.38304146344273	10.6274597200742	10.6274597200742	8.32616651393665	8.52757503384168	8.38304146344273	8.32616651393665	8.32616651393665	8.38304146344273	8.37523218291887	8.38304146344273	8.32616651393665	8.32616651393665	8.32616651393665
190	14.2154883602534	14.0629215990313	14.2361313143881	14.0744056194391	14.1838798747205	14.2434956439948	14.0684515402549	14.0684515402549	14.0684515402549	14.236090029938	14.2434956439948	14.1838798747205	14.1824111144932	14.1824111144932	14.2434956439948	14.2154883602534	14.0831047564271	14.0831047564271	14.2154883602534	14.2154883602534	14.2361313143881	14.2091670178269	14.2091670178269	14.1838798747205	14.236090029938	14.0744056194391	14.0744056194391	14.2154883602534	14.262303860895	14.262303860895	14.0684515402549	14.0684515402549	14.1824111144932	14.1526306614883	14.1526306614883	14.2154883602534	15.2458192782317	15.2458192782317	14.1526306614883	14.3218857997297	14.2154883602534	14.1526306614883	14.1526306614883	14.2154883602534	14.2077627007386	14.2154883602534	14.1526306614883	14.1526306614883	14.1526306614883
191	8.40075201950992	8.25832207856415	8.41218638484075	8.2630963284534	8.36831033084338	8.41892263613938	8.25429924423025	8.25429924423025	8.25429924423025	8.40000108531541	8.41892263613938	8.36831033084338	8.37795930482477	8.37795930482477	8.41892263613938	8.40075201950992	8.27730308212161	8.27730308212161	8.40075201950992	8.40075201950992	8.41218638484075	8.4090793261391	8.4090793261391	8.36831033084338	8.40000108531541	8.2630963284534	8.2630963284534	8.40075201950992	8.43284601384966	8.43284601384966	8.25429924423025	8.25429924423025	8.37795930482477	8.34398668103563	8.34398668103563	8.40075201950992	10.6535898648906	10.6535898648906	8.34398668103563	8.54584801955312	8.40075201950992	8.34398668103563	8.34398668103563	8.40075201950992	8.39294309246167	8.40075201950992	8.34398668103563	8.34398668103563	8.34398668103563
192	8.09371501502864	7.95057076721539	8.10572994273187	7.95574385991027	8.06129861030467	8.11251134387496	7.94711076332147	7.94711076332147	7.94711076332147	8.09432659116866	8.11251134387496	8.06129861030467	8.07029374462293	8.07029374462293	8.11251134387496	8.09371501502864	7.96963677996055	7.96963677996055	8.09371501502864	8.09371501502864	8.10572994273187	8.1011871774759	8.1011871774759	8.06129861030467	8.09432659116866	7.95574385991027	7.95574385991027	8.09371501502864	8.12675966449729	8.12675966449729	7.94711076332147	7.94711076332147	8.07029374462293	8.03653998089352	8.03653998089352	8.09371501502864	10.3446225856964	10.3446225856964	8.03653998089352	8.23676048483261	8.09371501502864	8.03653998089352	8.03653998089352	8.09371501502864	8.08590503929523	8.09371501502864	8.03653998089352	8.03653998089352	8.03653998089352
193	8.51408014264019	8.37187077870293	8.52533640833604	8.3765235280097	8.48163137699935	8.53205865634432	8.36767660556382	8.36767660556382	8.36767660556382	8.51291080743244	8.53205865634432	8.48163137699935	8.49147963639435	8.49147963639435	8.53205865634432	8.51408014264019	8.39082556696896	8.39082556696896	8.51408014264019	8.51408014264019	8.52533640833604	8.52266799630843	8.52266799630843	8.48163137699935	8.51291080743244	8.3765235280097	8.3765235280097	8.51408014264019	8.54588186059812	8.54588186059812	8.36767660556382	8.36767660556382	8.49147963639435	8.45744100276792	8.45744100276792	8.51408014264019	10.7657826979417	10.7657826979417	8.45744100276792	8.65979609779006	8.51408014264019	8.45744100276792	8.45744100276792	8.51408014264019	8.50627169300981	8.51408014264019	8.45744100276792	8.45744100276792	8.45744100276792
194	8.68194733990019	8.54085830422212	8.69233404862008	8.54490047061989	8.64946820635812	8.69898785220441	8.53580727364436	8.53580727364436	8.53580727364436	8.67876587152805	8.69898785220441	8.64946820635812	8.66030758419122	8.66030758419122	8.69898785220441	8.68194733990019	8.55967807413339	8.55967807413339	8.68194733990019	8.68194733990019	8.69233404862008	8.6918379421616	8.6918379421616	8.64946820635812	8.67876587152805	8.54490047061989	8.54490047061989	8.68194733990019	8.71232920709497	8.71232920709497	8.53580727364436	8.53580727364436	8.66030758419122	8.62594211972234	8.62594211972234	8.68194733990019	10.974647225164	10.974647225164	8.62594211972234	8.83082455339251	8.68194733990019	8.62594211972234	8.62594211972234	8.68194733990019	8.67414231222892	8.68194733990019	8.62594211972234	8.62594211972234	8.62594211972234
195	7.94688110898861	7.80397013067067	7.95871928895598	7.80900971445164	7.91445639576086	7.96548750299691	7.80032340357757	7.80032340357757	7.80032340357757	7.94709565315531	7.96548750299691	7.91445639576086	7.92366515448501	7.92366515448501	7.96548750299691	7.94688110898861	7.82300735270011	7.82300735270011	7.94688110898861	7.94688110898861	7.95871928895598	7.95463684905854	7.95463684905854	7.91445639576086	7.94709565315531	7.80900971445164	7.80900971445164	7.94688110898861	7.97964255843581	7.97964255843581	7.80032340357757	7.80032340357757	7.92366515448501	7.88983771191778	7.88983771191778	7.94688110898861	10.2291326181842	10.2291326181842	7.88983771191778	8.09065978028986	7.94688110898861	7.88983771191778	7.88983771191778	7.94688110898861	7.93907137897122	7.94688110898861	7.88983771191778	7.88983771191778	7.88983771191778
196	9.01190648478434	8.87087856610032	9.02223070767413	8.87489082730024	8.9794256537096	9.02887896831594	8.86578372218148	8.86578372218148	8.86578372218148	9.00856072114176	9.02887896831594	8.9794256537096	8.99032003648913	8.99032003648913	9.02887896831594	9.01190648478434	8.88969221393508	8.88969221393508	9.01190648478434	9.01190648478434	9.02223070767413	9.02186508979701	9.02186508979701	8.9794256537096	9.00856072114176	8.87489082730024	8.87489082730024	9.01190648478434	9.04217931698427	9.04217931698427	8.86578372218148	8.86578372218148	8.99032003648913	8.95593859215761	8.95593859215761	9.01190648478434	11.2729138623028	11.2729138623028	8.95593859215761	9.16089378567932	9.01190648478434	8.95593859215761	8.95593859215761	9.01190648478434	9.00410173668079	9.01190648478434	8.95593859215761	8.95593859215761	8.95593859215761
197	8.04839706021019	7.90633416943655	8.05956502789077	7.91090133163093	8.01594444085037	8.06628135380858	7.90202308518521	7.90202308518521	7.90202308518521	8.04705777777195	8.06628135380858	8.01594444085037	8.02592118568329	8.02592118568329	8.06628135380858	8.04839706021019	7.92526926727414	7.92526926727414	8.04839706021019	8.04839706021019	8.05956502789077	8.05716152492923	8.05716152492923	8.01594444085037	8.04705777777195	7.91090133163093	7.91090133163093	8.04839706021019	8.08006651202823	8.08006651202823	7.90202308518521	7.90202308518521	8.02592118568329	7.99183635210331	7.99183635210331	8.04839706021019	10.3633338797319	10.3633338797319	7.99183635210331	8.19463918173338	8.04839706021019	7.99183635210331	7.99183635210331	8.04839706021019	8.04058891368039	8.04839706021019	7.99183635210331	7.99183635210331	7.99183635210331
198	13.7271683504829	13.5731860704295	13.7495066603315	13.5858806134347	13.6958148097329	13.7569699302753	13.5804791462783	13.5804791462783	13.5804791462783	13.7518415255012	13.7569699302753	13.6958148097329	13.6922717626587	13.6922717626587	13.7569699302753	13.7271683504829	13.5935272237378	13.5935272237378	13.7271683504829	13.7271683504829	13.7495066603315	13.7181414536554	13.7181414536554	13.6958148097329	13.7518415255012	13.5858806134347	13.5858806134347	13.7271683504829	13.7766707343429	13.7766707343429	13.5804791462783	13.5804791462783	13.6922717626587	13.6633621280598	13.6633621280598	13.7271683504829	14.6375631649021	14.6375631649021	13.6633621280598	13.8262073166324	13.7271683504829	13.6633621280598	13.6633621280598	13.7271683504829	13.7194821863837	13.7271683504829	13.6633621280598	13.6633621280598	13.6633621280598
199	8.26098730301046	8.11833267614108	8.27260546989278	8.12323116749118	8.22855321915706	8.27935616219643	8.11448533676043	8.11448533676043	8.11448533676043	8.2606703118149	8.27935616219643	8.22855321915706	8.23799775676711	8.23799775676711	8.27935616219643	8.26098730301046	8.13734026328628	8.13734026328628	8.26098730301046	8.26098730301046	8.27260546989278	8.26904783397097	8.26904783397097	8.22855321915706	8.2606703118149	8.12323116749118	8.12323116749118	8.26098730301046	8.29338340609549	8.29338340609549	8.11448533676043	8.11448533676043	8.23799775676711	8.20409294806562	8.20409294806562	8.26098730301046	10.5181862469011	10.5181862469011	8.20409294806562	8.40545297295155	8.26098730301046	8.20409294806562	8.20409294806562	8.26098730301046	8.2531779612765	8.26098730301046	8.20409294806562	8.20409294806562	8.20409294806562
200	8.29250660412158	8.15002180238802	8.3039897241868	8.15482561919015	8.26006683383373	8.31072995105724	8.14604122991039	8.14604122991039	8.14604122991039	8.2918757817155	8.31072995105724	8.26006683383373	8.26966560021625	8.26966560021625	8.31072995105724	8.29250660412158	8.16900899616349	8.16900899616349	8.29250660412158	8.29250660412158	8.3039897241868	8.30076956790152	8.30076956790152	8.26006683383373	8.2918757817155	8.15482561919015	8.15482561919015	8.29250660412158	8.32468244916285	8.32468244916285	8.14604122991039	8.14604122991039	8.26966560021625	8.23570908783209	8.23570908783209	8.29250660412158	10.5551584973131	10.5551584973131	8.23570908783209	8.43746525204104	8.29250660412158	8.23570908783209	8.23570908783209	8.29250660412158	8.28469756354449	8.29250660412158	8.23570908783209	8.23570908783209	8.23570908783209
201	8.26098730301046	8.11833267614108	8.27260546989278	8.12323116749118	8.22855321915706	8.27935616219643	8.11448533676043	8.11448533676043	8.11448533676043	8.2606703118149	8.27935616219643	8.22855321915706	8.23799775676711	8.23799775676711	8.27935616219643	8.26098730301046	8.13734026328628	8.13734026328628	8.26098730301046	8.26098730301046	8.27260546989278	8.26904783397097	8.26904783397097	8.22855321915706	8.2606703118149	8.12323116749118	8.12323116749118	8.26098730301046	8.29338340609549	8.29338340609549	8.11448533676043	8.11448533676043	8.23799775676711	8.20409294806562	8.20409294806562	8.26098730301046	10.5181862469011	10.5181862469011	8.20409294806562	8.40545297295155	8.26098730301046	8.20409294806562	8.20409294806562	8.26098730301046	8.2531779612765	8.26098730301046	8.20409294806562	8.20409294806562	8.20409294806562
202	8.29250660412158	8.15002180238802	8.3039897241868	8.15482561919015	8.26006683383373	8.31072995105724	8.14604122991039	8.14604122991039	8.14604122991039	8.2918757817155	8.31072995105724	8.26006683383373	8.26966560021625	8.26966560021625	8.31072995105724	8.29250660412158	8.16900899616349	8.16900899616349	8.29250660412158	8.29250660412158	8.3039897241868	8.30076956790152	8.30076956790152	8.26006683383373	8.2918757817155	8.15482561919015	8.15482561919015	8.29250660412158	8.32468244916285	8.32468244916285	8.14604122991039	8.14604122991039	8.26966560021625	8.23570908783209	8.23570908783209	8.29250660412158	10.5551584973131	10.5551584973131	8.23570908783209	8.43746525204104	8.29250660412158	8.23570908783209	8.23570908783209	8.29250660412158	8.28469756354449	8.29250660412158	8.23570908783209	8.23570908783209	8.23570908783209
203	8.26098730301046	8.11833267614108	8.27260546989278	8.12323116749118	8.22855321915706	8.27935616219643	8.11448533676043	8.11448533676043	8.11448533676043	8.2606703118149	8.27935616219643	8.22855321915706	8.23799775676711	8.23799775676711	8.27935616219643	8.26098730301046	8.13734026328628	8.13734026328628	8.26098730301046	8.26098730301046	8.27260546989278	8.26904783397097	8.26904783397097	8.22855321915706	8.2606703118149	8.12323116749118	8.12323116749118	8.26098730301046	8.29338340609549	8.29338340609549	8.11448533676043	8.11448533676043	8.23799775676711	8.20409294806562	8.20409294806562	8.26098730301046	10.5181862469011	10.5181862469011	8.20409294806562	8.40545297295155	8.26098730301046	8.20409294806562	8.20409294806562	8.26098730301046	8.2531779612765	8.26098730301046	8.20409294806562	8.20409294806562	8.20409294806562
204	8.07754649250625	7.9346888822814	8.08933493054899	7.93969967433278	8.04511968702766	8.09609906304264	7.93100070347998	7.93100070347998	7.93100070347998	8.07763611575812	8.09609906304264	8.04511968702766	8.0543780578391	8.0543780578391	8.09609906304264	8.07754649250625	7.95372022254994	7.95372022254994	8.07754649250625	8.07754649250625	8.08933493054899	8.08536519018158	8.08536519018158	8.04511968702766	8.07763611575812	7.93969967433278	7.93969967433278	8.07754649250625	8.11022378474232	8.11022378474232	7.93100070347998	7.93100070347998	8.0543780578391	8.02053480876431	8.02053480876431	8.07754649250625	10.3461794918994	10.3461794918994	8.02053480876431	8.22145271826093	8.07754649250625	8.02053480876431	8.02053480876431	8.07754649250625	8.06973683824944	8.07754649250625	8.02053480876431	8.02053480876431	8.02053480876431
205	8.07754649250625	7.9346888822814	8.08933493054899	7.93969967433278	8.04511968702766	8.09609906304264	7.93100070347998	7.93100070347998	7.93100070347998	8.07763611575812	8.09609906304264	8.04511968702766	8.0543780578391	8.0543780578391	8.09609906304264	8.07754649250625	7.95372022254994	7.95372022254994	8.07754649250625	8.07754649250625	8.08933493054899	8.08536519018158	8.08536519018158	8.04511968702766	8.07763611575812	7.93969967433278	7.93969967433278	8.07754649250625	8.11022378474232	8.11022378474232	7.93100070347998	7.93100070347998	8.0543780578391	8.02053480876431	8.02053480876431	8.07754649250625	10.3461794918994	10.3461794918994	8.02053480876431	8.22145271826093	8.07754649250625	8.02053480876431	8.02053480876431	8.07754649250625	8.06973683824944	8.07754649250625	8.02053480876431	8.02053480876431	8.02053480876431
[truncated: 156 more columns]
