# Supplementary material for: Carnivores, competition and genetic connectivity in the Anthropocene
Source: Sci Rep. 2019 Nov 8;9:16339. doi: 10.1038/s41598-019-52904-0 (PMC6841969; doi:10.1038/s41598-019-52904-0)
Supplement: Supplementary file 4 — Dataset 4 [file 41598_2019_52904_MOESM4_ESM.csv]

	1	2	3	4	5	6	7	8	9	10	11	12	13	14	15	16	17	18	19	20	21	22	23	24	25	26	27	28	29	30	31	32	33	34	35	36	37	38	39	40	41	42	43	44	45	46	47	48	49
1	0	0.816613164539978	5.64630116040581	5.89207200407463	0.328053865851327	0.615631645466671	0.689210748900507	0.397319619575978	0.375097795514715	0.401989565038696	0.634794827089825	0.657687366839291	0.733978681979251	0.397319619575978	0.642534020422267	0.494523283273901	0.589223192432206	0.623260415877664	0.316348110947418	0.42652391787238	0.562758020200513	0.479613688086568	0.41309334974071	0.303994657847798	0.112286805101934	0.391887237097612	5.60083610781462	5.88269677200857	5.96479554184383	5.5481275182173	5.8345060153624	5.88269677200857	5.61811437343527	0.527649618591733	5.54791668467543	1.25726579154926	5.50393374939234	0.514425769183467	0.26362022589513	0.300501745252836	0.263580830488486	9.07967888542871	0.372317394167933	0.372284736324228	5.50393374939234	0.590591612283818	0.631095386847345	0.799291839568001	0.700298038409361
2	0.816613164539978	0	6.29608306064175	6.58336115649901	0.493140991198254	0.212374343554016	0.143989247167974	0.422511813089289	0.450092750996946	0.418021757448099	0.29052996575224	0.175683411282908	1.22383755511097	0.422511813089289	1.0710295962764	0.401426251508293	0.242916909662541	0.203128236589598	0.509373708783638	0.390882347805214	0.255646419102632	0.337028401918886	0.405121052156017	0.515688570069182	0.704353494276843	0.436820049562744	6.25837126205373	6.59619800009823	6.65748549310473	6.22375352028822	6.5342236321081	6.59619800009823	6.30258786713045	0.289697035711445	6.22357272472974	1.89310446528975	6.16306516340692	0.31115339062912	0.552995586475153	0.516376128224376	0.553034815939284	9.7092908038126	0.453256263166874	0.453291959778682	6.16306516340692	0.230739493801991	0.186182118368009	0.0889252388245288	0.116588077006183
3	5.64630116040581	6.29608306064175	0	0.605686791667113	5.87433209637487	6.16534823474717	6.22596337888362	5.93410123332085	5.90020867273353	5.9371632217752	6.00837664535938	6.12468710323229	6.00019875887458	5.93410123332085	5.22569723939304	6.11855703087746	6.15059977128247	6.16881697734663	5.85242412459145	5.99115127196333	6.07451498680348	6.02097494751473	5.95382207789249	5.86087335433893	5.73454326866578	5.90547129514656	0.102909444658885	0.90917358221629	0.661037286996732	0.331974139354258	0.694400950820201	0.90917358221629	0.439499126051464	6.05149043938764	0.332393806951936	5.76573411417835	0.178098641488362	6.01334781714812	5.85089575328607	5.87429629042492	5.85088393519142	3.43815073935103	5.89703065577923	5.89699705033842	0.178098641488362	6.08795467940589	6.13674869504202	6.22896054830981	6.20538916022194
4	5.89207200407463	6.58336115649901	0.605686791667113	0	6.14107726980373	6.43899646905479	6.50296557887246	6.20398615976051	6.1705010258325	6.20735489924654	6.30009527163677	6.40933074132549	6.18297791181563	6.20398615976051	5.5206913611431	6.37579300028632	6.42197642450516	6.44322318725651	6.11968233519519	6.25859880720542	6.35179184691218	6.29265219889039	6.22376035509081	6.12580346406902	5.98650434716288	6.17736744746498	0.542019989483784	0.33249452957906	0.0762047688796429	0.410973305702452	0.133307529044688	0.33249452957906	0.293125396033848	6.32646879366365	0.410935102053841	5.88650041285992	0.5847427746454	6.29059768610265	6.11132768084162	6.13733612347409	6.11131147014133	3.30864417695527	6.16726368899531	6.16722904621679	0.5847427746454	6.36756223445833	6.41648848387496	6.52130871972797	6.48685993320343
5	0.328053865851327	0.493140991198254	5.87433209637487	6.14107726980373	0	0.304986527243417	0.375829130456912	0.0706292248293855	0.0480950569185634	0.0751330985651459	0.318281717036967	0.329879874196652	0.907265912784118	0.0706292248293855	0.702082139140431	0.262364929439891	0.283743180006146	0.311020027168667	0.0224000089285707	0.117549654509619	0.237533492375286	0.159162649198861	0.0886149902668836	0.0246396530008042	0.217677753801349	0.0664025368491292	5.83266914258815	6.14312546504627	6.21455750312925	5.78896783695505	6.08778451146228	6.14312546504627	5.86347799498728	0.203737661957725	5.78877197647308	1.51711240193336	5.73647851902193	0.186476324770733	0.0743126889635951	0.0408956941498732	0.0743625830710579	9.29988634529477	0.0457549133973603	0.045726828011572	5.73647851902193	0.263988875523192	0.306979912046373	0.471368391494379	0.378252065295087
6	0.615631645466671	0.212374343554016	6.16534823474717	6.43899646905479	0.304986527243417	0	0.0737351510475139	0.237278713752415	0.269797660664434	0.2334988207679	0.256988432424496	0.133256498528215	1.02579157829454	0.237278713752415	0.958512426262698	0.196967190161204	0.0308403437075534	0.00964635164194097	0.324604992259824	0.191169484604252	0.0985399868073869	0.147255405673273	0.217762312855095	0.324520461758578	0.50374535521432	0.261767940168388	6.12508549887265	6.44407759389193	6.51267976707745	6.08446861710207	6.3869232013075	6.44407759389193	6.16038010259919	0.1143377754725	6.08427766632983	1.68782906317554	6.02918659994862	0.155980349082825	0.354330676629898	0.320060009998125	0.354364093696018	9.58682050120894	0.273070410883348	0.27310588605887	6.02918659994862	0.101716485389538	0.0755516842962497	0.233034616527243	0.101861575189076
7	0.689210748900507	0.143989247167974	6.22596337888362	6.50296557887246	0.375829130456912	0.0737351510475139	0	0.306813439242806	0.338289355729677	0.30278973364366	0.271889394607438	0.132657012253406	1.08244866280115	0.306813439242806	1.01167323271894	0.257550132013167	0.102282174888881	0.0659656698594047	0.394739079012959	0.263934915633607	0.151483987602649	0.216813027745104	0.287674723255275	0.396151621983299	0.577243466312092	0.328623421259045	6.18633824624874	6.50984487915035	6.57675698152212	6.14719777540954	6.45157973576239	6.50984487915035	6.22381979888557	0.177219187448761	6.14700928293589	1.74969969566209	6.09058074312294	0.212708323297418	0.427437347339934	0.392703211726106	0.427471673214727	9.64548251882196	0.341565661037522	0.341601569814893	6.09058074312294	0.140185366212025	0.0936216668298533	0.183113522165895	0.0559234208538789
8	0.397319619575978	0.422511813089289	5.93410123332085	6.20398615976051	0.0706292248293855	0.237278713752415	0.306813439242806	0	0.0340279017866235	0.00470647426424482	0.262808975493608	0.260426414942877	0.943289600122889	0	0.746228561568104	0.228434310032446	0.21811730146873	0.242767788019744	0.0880425453970981	0.0622285139583341	0.166914256431259	0.0901523671347571	0.01977624079546	0.0936214040697962	0.286008793046649	0.0356335866844755	5.89303330743175	6.20767164760669	6.27756951707426	5.8507077604765	6.1513199950092	6.20767164760669	5.92588227234561	0.133195240530585	5.85051417188267	1.56692914290979	5.79696643642173	0.117569578122915	0.136678429464931	0.098872210453696	0.136724386343476	9.35806959076497	0.0371372925776778	0.037170055151963	5.79696643642173	0.193637554725316	0.236352410184453	0.402081104380695	0.307710192388877
9	0.375097795514715	0.450092750996946	5.90020867273353	6.1705010258325	0.0480950569185634	0.269797660664434	0.338289355729677	0.0340279017866235	0	0.0369583684704856	0.270859568226785	0.283952435629632	0.946614924137582	0.0340279017866235	0.712986471961425	0.258006502437439	0.251478576622347	0.274955419295565	0.05969893885154	0.0951051233467329	0.19477643209588	0.122573165089266	0.0536361538516718	0.0727328880218563	0.265347749189624	0.0188781778781755	5.85919360984086	6.17455989038895	6.24410378986448	5.81703166780103	6.11796182741442	6.17455989038895	5.89230845523213	0.162632715650944	5.8168384023024	1.56216272903946	5.76313920925913	0.14064380896435	0.12158335363445	0.0855445831131336	0.121632674972639	9.32407955820305	0.00327807870558253	0.00331386481317357	5.76313920925913	0.219735290065115	0.264432852157217	0.425082125006451	0.336474182664882
10	0.401989565038696	0.418021757448099	5.9371632217752	6.20735489924654	0.0751330985651459	0.2334988207679	0.30278973364366	0.00470647426424482	0.0369583684704856	0	0.258564098242583	0.255742982112901	0.946897056706799	0.00470647426424482	0.748111456001045	0.228172889932172	0.214660708328283	0.238896226006187	0.0922366895546463	0.0610259523972847	0.162401584043999	0.0862818370226312	0.0167907712747206	0.0982429030515695	0.29069986756103	0.0362777535136912	5.89615192947061	6.21121152673132	6.28094866267828	5.85396000539806	6.15475321393961	6.21121152673132	5.92920046348578	0.128810350515788	5.85376664124049	1.57113139316863	5.80009710398887	0.112864552451158	0.141380422764257	0.103572657106014	0.14142635030644	9.36097891712721	0.0401548452867163	0.0401888703498874	5.80009710398887	0.189027545347232	0.231877603273795	0.397394942091616	0.303308528399712
11	0.634794827089825	0.29052996575224	6.00837664535938	6.30009527163677	0.318281717036967	0.256988432424496	0.271889394607438	0.262808975493608	0.270859568226785	0.258564098242583	0	0.13978555004005	1.1993640607005	0.262808975493608	0.782679592745335	0.406737523717691	0.270393317225113	0.252249207134531	0.323492667304841	0.278838262995822	0.177078676864268	0.230041438223638	0.256884830420171	0.342594145454939	0.530102105353299	0.252101535298776	5.97133182080011	6.31663303864488	6.37439318527654	5.93859370178664	6.25226029446951	6.31663303864488	6.01849772555411	0.196058594557852	5.93841650127372	1.82966727797707	5.87620333958926	0.166469494202391	0.392384854449047	0.356220381786331	0.392434376298764	9.41980187158945	0.272823372349218	0.272848476997766	5.87620333958926	0.15847329428014	0.185551571806868	0.221222000036162	0.226466046240931
12	0.657687366839291	0.175683411282908	6.12468710323229	6.40933074132549	0.329879874196652	0.133256498528215	0.132657012253406	0.260426414942877	0.283952435629632	0.255742982112901	0.13978555004005	0	1.14058207512656	0.260426414942877	0.901849690857628	0.317149386251968	0.155911981579353	0.125950238189534	0.343622970419615	0.243465034650132	0.101200483200427	0.185916387927476	0.245492354463433	0.35372450932894	0.546416619531288	0.268767081503669	6.08639984507262	6.42116655327519	6.48339014100648	6.05057061729718	6.35976499171156	6.42116655327519	6.12889362874736	0.136566366650065	6.05038793653762	1.79220495147737	5.99095967339123	0.143438810996186	0.396195519915357	0.358494073033292	0.396239427241913	9.54014342135379	0.286940677667005	0.286975140735221	5.99095967339123	0.0706228362500409	0.0581740990476002	0.141666697921565	0.0875570105702571
13	0.733978681979251	1.22383755511097	6.00019875887458	6.18297791181563	0.907265912784118	1.02579157829454	1.08244866280115	0.943289600122889	0.946614924137582	0.946897056706799	1.1993640607005	1.14058207512656	0	0.943289600122889	1.360030789725	0.828838975012638	0.995989865058877	1.03536614837457	0.913552073666301	0.920612365449502	1.04512202029237	0.972203858149102	0.945154501867287	0.887664348275855	0.766967300085212	0.964625728560047	5.94474502465833	6.13610317476817	6.25272690962911	5.86681227189008	6.11224730377461	6.13610317476817	5.92262584901326	1.01460379340903	5.86655924760843	0.683819739551295	5.84671925189674	1.0343502795475	0.839006111718503	0.866467431644145	0.838959057285277	9.43626348742446	0.945900679141315	0.945888623517588	5.84671925189674	1.07449825597811	1.08739761784731	1.25880787922542	1.1265850044271
14	0.397319619575978	0.422511813089289	5.93410123332085	6.20398615976051	0.0706292248293855	0.237278713752415	0.306813439242806	0	0.0340279017866235	0.00470647426424482	0.262808975493608	0.260426414942877	0.943289600122889	0	0.746228561568104	0.228434310032446	0.21811730146873	0.242767788019744	0.0880425453970981	0.0622285139583341	0.166914256431259	0.0901523671347571	0.01977624079546	0.0936214040697962	0.286008793046649	0.0356335866844755	5.89303330743175	6.20767164760669	6.27756951707426	5.8507077604765	6.1513199950092	6.20767164760669	5.92588227234561	0.133195240530585	5.85051417188267	1.56692914290979	5.79696643642173	0.117569578122915	0.136678429464931	0.098872210453696	0.136724386343476	9.35806959076497	0.0371372925776778	0.037170055151963	5.79696643642173	0.193637554725316	0.236352410184453	0.402081104380695	0.307710192388877
15	0.642534020422267	1.0710295962764	5.22569723939304	5.5206913611431	0.702082139140431	0.958512426262698	1.01167323271894	0.746228561568104	0.712986471961425	0.748111456001045	0.782679592745335	0.901849690857628	1.360030789725	0.746228561568104	0	0.964431081259827	0.949318932761801	0.960327688343932	0.679976088182519	0.808086935085837	0.862434347008515	0.82348199858892	0.764669388036426	0.697351806335942	0.661561487694077	0.712691447682656	5.18875882457452	5.54247767688783	5.59519098964459	5.15721326316839	5.47455128525617	5.54247767688783	5.23817704756149	0.844722564751294	5.15703927839414	1.7748975408175	5.09369445515728	0.802687078879437	0.709123306457346	0.717690474578005	0.709134404567287	8.63853404524749	0.710206854514937	0.710178885422541	5.09369445515728	0.871598344938769	0.91950544016879	1.00339424126312	0.985154938880175
16	0.494523283273901	0.401426251508293	6.11855703087746	6.37579300028632	0.262364929439891	0.196967190161204	0.257550132013167	0.228434310032446	0.258006502437439	0.228172889932172	0.406737523717691	0.317149386251968	0.828838975012638	0.228434310032446	0.964431081259827	0	0.167218989352285	0.206556223096763	0.284458383950973	0.168428817754729	0.232181379529022	0.187577476526367	0.213925085251822	0.268289598941143	0.391381601637072	0.264067291613331	6.07535959861636	6.3712819832197	6.44888301020417	6.0276856187512	6.32016596631765	6.3712819832197	6.10001838729196	0.210924710975265	6.02748269865621	1.49244536921792	5.97885443918816	0.247321484913865	0.268708476459155	0.250185667055487	0.268715865517835	9.54743383853483	0.260251532368207	0.260272950957257	5.97885443918816	0.257689534517798	0.261170733812195	0.430001342439764	0.298161628148224
17	0.589223192432206	0.242916909662541	6.15059977128247	6.42197642450516	0.283743180006146	0.0308403437075534	0.102282174888881	0.21811730146873	0.251478576622347	0.214660708328283	0.270393317225113	0.155911981579353	0.995989865058877	0.21811730146873	0.949318932761801	0.167218989352285	0	0.0404210403131826	0.304113794820296	0.167699232474061	0.100096586355381	0.129643332647693	0.198367303001277	0.302148723809982	0.477668938596599	0.245176682618884	6.10992126002455	6.42575149585634	6.49558190779702	6.06831620561256	6.36941390705613	6.42575149585634	6.1437366156843	0.105891371225421	6.06812358188262	1.65723833123061	6.01393148143542	0.150489808625037	0.329420180257679	0.296134970579296	0.329451568733555	9.57325680727306	0.254719021865272	0.254753735595772	6.01393148143542	0.11199754015156	0.0978527270953671	0.263077000324999	0.132572922197559
18	0.623260415877664	0.203128236589598	6.16881697734663	6.44322318725651	0.311020027168667	0.00964635164194097	0.0659656698594047	0.242767788019744	0.274955419295565	0.238896226006187	0.252249207134531	0.125950238189534	1.03536614837457	0.242767788019744	0.960327688343932	0.206556223096763	0.0404210403131826	0	0.330373101962008	0.198106866443647	0.0987427146679676	0.152621351717247	0.223372424439543	0.330897724984623	0.511279666131952	0.266400171546491	6.128692548611	6.44874590197195	6.51693242294256	6.08840552358333	6.3913150571772	6.44874590197195	6.16448129628114	0.117336788774874	6.08821513346071	1.69747513967068	6.03282430270433	0.157649896923529	0.361524751270227	0.326950901665676	0.361558831618036	9.58988765776221	0.278232278501254	0.278267928622756	6.03282430270433	0.0989777576024016	0.0688882754901015	0.223447705738949	0.0922197993925387
19	0.316348110947418	0.509373708783638	5.85242412459145	6.11968233519519	0.0224000089285707	0.324604992259824	0.394739079012959	0.0880425453970981	0.05969893885154	0.0922366895546463	0.323492667304841	0.343622970419615	0.913552073666301	0.0880425453970981	0.679976088182519	0.284458383950973	0.304113794820296	0.330373101962008	0	0.138977890004125	0.253816901722483	0.177938704333824	0.107071744638818	0.0266398517263137	0.207828160988832	0.075595233315336	5.81083922555942	6.12212161925096	6.19318436561516	5.76735043104717	6.06652671066402	6.12212161925096	5.84198159929488	0.22087145424432	5.76715496167738	1.51746089455379	5.71466561376954	0.200342510965598	0.0750640029641358	0.0504736862137087	0.0751127882653801	9.27780926198637	0.0566834905417797	0.0566489540944934	5.71466561376954	0.279269487771221	0.32345845173685	0.484655003172359	0.395228727827317
20	0.42652391787238	0.390882347805214	5.99115127196333	6.25859880720542	0.117549654509619	0.191169484604252	0.263934915633607	0.0622285139583341	0.0951051233467329	0.0610259523972847	0.278838262995822	0.243465034650132	0.920612365449502	0.0622285139583341	0.808086935085837	0.168428817754729	0.167699232474061	0.198106866443647	0.138977890004125	0	0.142704489820952	0.0575689035909123	0.0457100815123083	0.134619498185063	0.314273176901672	0.0972994329623612	5.9496818650615	6.2606158530643	6.33208674471331	5.90632623274491	6.20533391261136	6.2606158530643	5.98094546802409	0.106974940840642	5.90613081334346	1.5574439433682	5.85352798247938	0.114455209535114	0.16362781538426	0.128890525552492	0.16366324714172	9.41608987005081	0.0979198243019797	0.0979484747194344	5.85352798247938	0.172944371182926	0.207253050739081	0.38292446835077	0.274319276846257
21	0.562758020200513	0.255646419102632	6.07451498680348	6.35179184691218	0.237533492375286	0.0985399868073869	0.151483987602649	0.166914256431259	0.19477643209588	0.162401584043999	0.177078676864268	0.101200483200427	1.04512202029237	0.166914256431259	0.862434347008515	0.232181379529022	0.100096586355381	0.0987427146679676	0.253816901722483	0.142704489820952	0	0.0853975415337004	0.149899528017937	0.260298544944071	0.450767213204334	0.182419249258406	6.03485715725733	6.35937388340236	6.42561233929499	5.99578707364596	6.30062020086912	6.35937388340236	6.07252371694833	0.0358355870609094	5.99559888308082	1.69270249698522	5.93909728931931	0.0612395795217436	0.29955184069039	0.262296666010074	0.299593491653274	9.49434945353288	0.197975204760598	0.198011095648705	5.93909728931931	0.0306566273422228	0.0696608756763781	0.24032946656621	0.141823575261659
22	0.479613688086568	0.337028401918886	6.02097494751473	6.29265219889039	0.159162649198861	0.147255405673273	0.216813027745104	0.0901523671347571	0.122573165089266	0.0862818370226312	0.230041438223638	0.185916387927476	0.972203858149102	0.0901523671347571	0.82348199858892	0.187577476526367	0.129643332647693	0.152621351717247	0.177938704333824	0.0575689035909123	0.0853975415337004	0	0.0708671503589638	0.18019924583638	0.367382204250561	0.115534361988112	5.98027803908815	6.29707914373005	6.36628627545133	5.93875837469416	6.24028988058247	6.29707914373005	6.01429197046502	0.0495707756647001	5.93856605440236	1.61307364741973	5.88428842934301	0.0636883050488863	0.215996780626472	0.179390402474602	0.216036409572553	9.44384378679042	0.125842515073405	0.125877887255864	5.88428842934301	0.115450419228342	0.151701392544696	0.325727006249097	0.220919910374777
23	0.41309334974071	0.405121052156017	5.95382207789249	6.22376035509081	0.0886149902668836	0.217762312855095	0.287674723255275	0.01977624079546	0.0536361538516718	0.0167907712747206	0.256884830420171	0.245492354463433	0.945154501867287	0.01977624079546	0.764669388036426	0.213925085251822	0.198367303001277	0.223372424439543	0.107071744638818	0.0457100815123083	0.149899528017937	0.0708671503589638	0	0.110577402754813	0.301329064313419	0.0522382637536904	5.91277521340022	6.22740234629175	6.2973427112394	5.87047988024829	6.1710846883915	6.22740234629175	5.94565850564931	0.115442295541973	5.87028631820459	1.57317318442694	5.81671220433846	0.104183109955502	0.150704832374414	0.113041270781958	0.150748651738581	9.37771124113448	0.0567964294652412	0.0568298592291061	5.81671220433846	0.177514715164686	0.218960065993778	0.387103719951125	0.289839217843271
24	0.303994657847798	0.515688570069182	5.86087335433893	6.12580346406902	0.0246396530008042	0.324520461758578	0.396151621983299	0.0936214040697962	0.0727328880218563	0.0982429030515695	0.342594145454939	0.35372450932894	0.887664348275855	0.0936214040697962	0.697351806335942	0.268289598941143	0.302148723809982	0.330897724984623	0.0266398517263137	0.134619498185063	0.260298544944071	0.18019924583638	0.110577402754813	0	0.193279748033777	0.0909585499004907	5.81888023435781	6.1268264963356	6.19922013804962	5.77439364934536	6.07212716738541	6.1268264963356	5.84851122192648	0.226019698256591	5.77419646746627	1.49424167636966	5.7226218065586	0.210432119221378	0.0508306700821457	0.0242612880944105	0.0508806592036693	9.28724603628546	0.070361878883384	0.0703332929699721	5.7226218065586	0.287258059068844	0.329515410413534	0.495302872997926	0.400365595175209
25	0.112286805101934	0.704353494276843	5.73454326866578	5.98650434716288	0.217677753801349	0.50374535521432	0.577243466312092	0.286008793046649	0.265347749189624	0.29069986756103	0.530102105353299	0.546416619531288	0.766967300085212	0.286008793046649	0.661561487694077	0.391381601637072	0.477668938596599	0.511279666131952	0.207828160988832	0.314273176901672	0.450767213204334	0.367382204250561	0.301329064313419	0.193279748033777	0	0.282754436216305	5.69020083118338	5.98038214678627	6.05945497035831	5.6401383252009	5.93015751538692	5.98038214678627	5.7114551622857	0.415554129566777	5.63993184176015	1.33140964965708	5.59349263377543	0.403441747220093	0.151390238790353	0.188474074875036	0.151350299309253	9.16598028407764	0.262708377102825	0.2626770087008	5.59349263377543	0.47883221497723	0.518930791628326	0.688080123968132	0.588017752453104
26	0.391887237097612	0.436820049562744	5.90547129514656	6.17736744746498	0.0664025368491292	0.261767940168388	0.328623421259045	0.0356335866844755	0.0188781778781755	0.0362777535136912	0.252101535298776	0.268767081503669	0.964625728560047	0.0356335866844755	0.712691447682656	0.264067291613331	0.245176682618884	0.266400171546491	0.075595233315336	0.0972994329623612	0.182419249258406	0.115534361988112	0.0522382637536904	0.0909585499004907	0.282754436216305	0	5.86474663220842	6.18236262734563	6.25102578463727	5.82328047280912	6.12517753493725	6.18236262734563	5.89890605020965	0.151763429718759	5.82308839027023	1.58100536823883	5.76875485356242	0.126091808615787	0.140287364651989	0.104413986132127	0.140336841994538	9.32856238131578	0.0207256604237359	0.0207512529742192	5.76875485356242	0.206104595048242	0.251880926828531	0.409429057346935	0.324226294430294
27	5.60083610781462	6.25837126205373	0.102909444658885	0.542019989483784	5.83266914258815	6.12508549887265	6.18633824624874	5.89303330743175	5.85919360984086	5.89615192947061	5.97133182080011	6.08639984507262	5.94474502465833	5.89303330743175	5.18875882457452	6.07535959861636	6.10992126002455	6.128692548611	5.81083922555942	5.9496818650615	6.03485715725733	5.98027803908815	5.91277521340022	5.81888023435781	5.69020083118338	5.86474663220842	0	0.829713572264551	0.604077157489008	0.230465331449223	0.61789023984847	0.829713572264551	0.345221814490337	6.0114043549407	0.230878000034651	5.70113554253887	0.098122568759689	5.97365066037511	5.80810291280044	5.83197693535391	5.80809031560469	3.49153418887743	5.85600309776216	5.8559692868474	0.098122568759689	6.04872725572083	6.09757214695324	6.1921527911543	6.1665649149263
28	5.88269677200857	6.59619800009823	0.90917358221629	0.33249452957906	6.14312546504627	6.44407759389193	6.50984487915035	6.20767164760669	6.17455989038895	6.21121152673132	6.31663303864488	6.42116655327519	6.13610317476817	6.20767164760669	5.54247767688783	6.3712819832197	6.42575149585634	6.44874590197195	6.12212161925096	6.2606158530643	6.35937388340236	6.29707914373005	6.22740234629175	6.1268264963356	5.98038214678627	6.18236262734563	0.829713572264551	0	0.322296046826518	0.641318964790532	0.216066143807864	0	0.503742425054709	6.33275712367054	0.641089487123287	5.80656238199504	0.847200172155317	6.29838811895552	6.10972514588021	6.13718520154802	6.10970638414818	3.45024511113341	6.17129950375121	6.17126437288989	0.847200172155317	6.37649542153838	6.42532628236886	6.53744971769573	6.49649841391499
29	5.96479554184383	6.65748549310473	0.661037286996732	0.0762047688796429	6.21455750312925	6.51267976707745	6.57675698152212	6.27756951707426	6.24410378986448	6.28094866267828	6.37439318527654	6.48339014100648	6.25272690962911	6.27756951707426	5.59519098964459	6.44888301020417	6.49558190779702	6.51693242294256	6.19318436561516	6.33208674471331	6.42561233929499	6.36628627545133	6.2973427112394	6.19922013804962	6.05945497035831	6.25102578463727	0.604077157489008	0.322296046826518	0	0.485103576568963	0.163224410245529	0.322296046826518	0.369256584233781	6.40021360206048	0.485082379086274	5.95278106274706	0.652582144484508	6.36442545831122	6.18458045254979	6.21068161448484	6.18456408019522	3.24801909330903	6.24086482997349	6.24083015555623	0.652582144484508	6.44145976720339	6.49038417649526	6.59560075310809	6.56080491587732
30	5.5481275182173	6.22375352028822	0.331974139354258	0.410973305702452	5.78896783695505	6.08446861710207	6.14719777540954	5.8507077604765	5.81703166780103	5.85396000539806	5.93859370178664	6.05057061729718	5.86681227189008	5.8507077604765	5.15721326316839	6.0276856187512	6.06831620561256	6.08840552358333	5.76735043104717	5.90632623274491	5.99578707364596	5.93875837469416	5.87047988024829	5.77439364934536	5.6401383252009	5.82328047280912	0.230465331449223	0.641318964790532	0.485103576568963	0	0.444908751206356	0.641318964790532	0.137621382786252	5.97132649437292	0.000431856457633806	5.59989033258688	0.211720822074731	5.93454828515196	5.76168670910706	5.78668500546729	5.76167223203481	3.579115945719	5.81381434849789	5.81378007689489	0.211720822074731	6.0106785855592	6.05959702542174	6.15975921737206	6.12936851894222
31	5.8345060153624	6.5342236321081	0.694400950820201	0.133307529044688	6.08778451146228	6.3869232013075	6.45157973576239	6.1513199950092	6.11796182741442	6.15475321393961	6.25226029446951	6.35976499171156	6.11224730377461	6.1513199950092	5.47455128525617	6.32016596631765	6.36941390705613	6.3913150571772	6.06652671066402	6.20533391261136	6.30062020086912	6.24028988058247	6.1710846883915	6.07212716738541	5.93015751538692	6.12517753493725	0.61789023984847	0.216066143807864	0.163224410245529	0.444908751206356	0	0.216066143807864	0.309404124245296	6.27480800433766	0.444744048639213	5.80459139951297	0.642819824523169	6.23948385052001	6.05667996860169	6.08323121534929	6.0566628150361	3.40511066395793	6.11471485880576	6.11468002354988	0.642819824523169	6.31689890997157	6.36580504737617	6.47339386134507	6.43649696640183
32	5.88269677200857	6.59619800009823	0.90917358221629	0.33249452957906	6.14312546504627	6.44407759389193	6.50984487915035	6.20767164760669	6.17455989038895	6.21121152673132	6.31663303864488	6.42116655327519	6.13610317476817	6.20767164760669	5.54247767688783	6.3712819832197	6.42575149585634	6.44874590197195	6.12212161925096	6.2606158530643	6.35937388340236	6.29707914373005	6.22740234629175	6.1268264963356	5.98038214678627	6.18236262734563	0.829713572264551	0	0.322296046826518	0.641318964790532	0.216066143807864	0	0.503742425054709	6.33275712367054	0.641089487123287	5.80656238199504	0.847200172155317	6.29838811895552	6.10972514588021	6.13718520154802	6.10970638414818	3.45024511113341	6.17129950375121	6.17126437288989	0.847200172155317	6.37649542153838	6.42532628236886	6.53744971769573	6.49649841391499
33	5.61811437343527	6.30258786713045	0.439499126051464	0.293125396033848	5.86347799498728	6.16038010259919	6.22381979888557	5.92588227234561	5.89230845523213	5.92920046348578	6.01849772555411	6.12889362874736	5.92262584901326	5.92588227234561	5.23817704756149	6.10001838729196	6.1437366156843	6.16448129628114	5.84198159929488	5.98094546802409	6.07252371694833	6.01429197046502	5.94565850564931	5.84851122192648	5.7114551622857	5.89890605020965	0.345221814490337	0.503742425054709	0.369256584233781	0.137621382786252	0.309404124245296	0.503742425054709	0	6.0475700036461	0.137400635005811	5.64170067851884	0.345748118288444	6.01130193813287	5.83482105610455	5.8603827252578	5.83480561889949	3.53907905570079	5.88907939367436	5.88904490817484	0.345748118288444	6.08791850590167	6.13684785932485	6.23971777786464	6.20697171599807
34	0.527649618591733	0.289697035711445	6.05149043938764	6.32646879366365	0.203737661957725	0.1143377754725	0.177219187448761	0.133195240530585	0.162632715650944	0.128810350515788	0.196058594557852	0.136566366650065	1.01460379340903	0.133195240530585	0.844722564751294	0.210924710975265	0.105891371225421	0.117336788774874	0.22087145424432	0.106974940840642	0.0358355870609094	0.0495707756647001	0.115442295541973	0.226019698256591	0.415554129566777	0.151763429718759	6.0114043549407	6.33275712367054	6.40021360206048	5.97132649437292	6.27480800433766	6.33275712367054	6.0475700036461	0	5.97113660437441	1.65944059809323	5.91554856067466	0.0452524474476253	0.264231396130363	0.227149252475107	0.264272440865483	9.47260947376699	0.165882325761368	0.165918380235586	5.91554856067466	0.0659828197336236	0.103590826331291	0.276160469292763	0.174519439031872
35	5.54791668467543	6.22357272472974	0.332393806951936	0.410935102053841	5.78877197647308	6.08427766632983	6.14700928293589	5.85051417188267	5.8168384023024	5.85376664124049	5.93841650127372	6.05038793653762	5.86655924760843	5.85051417188267	5.15703927839414	6.02748269865621	6.06812358188262	6.08821513346071	5.76715496167738	5.90613081334346	5.99559888308082	5.93856605440236	5.87028631820459	5.77419646746627	5.63993184176015	5.82308839027023	0.230878000034651	0.641089487123287	0.485082379086274	0.000431856457633806	0.444744048639213	0.641089487123287	0.137400635005811	5.97113660437441	0	5.5996004520412	0.212040212224002	5.93436011499976	5.76148625604722	5.78648643453003	5.76147177579488	3.57940048536064	5.81362104128743	5.8135867689405	0.212040212224002	6.01049213189735	6.05941063883279	6.15958234195306	6.12918338874764
36	1.25726579154926	1.89310446528975	5.76573411417835	5.88650041285992	1.51711240193336	1.68782906317554	1.74969969566209	1.56692914290979	1.56216272903946	1.57113139316863	1.82966727797707	1.79220495147737	0.683819739551295	1.56692914290979	1.7748975408175	1.49244536921792	1.65723833123061	1.69747513967068	1.51746089455379	1.5574439433682	1.69270249698522	1.61307364741973	1.57317318442694	1.49424167636966	1.33140964965708	1.58100536823883	5.70113554253887	5.80656238199504	5.95278106274706	5.59989033258688	5.80459139951297	5.80656238199504	5.64170067851884	1.65944059809323	5.5996004520412	0	5.60322874190408	1.67147087949506	1.44341364997045	1.47702983466821	1.44336368701066	9.17870415527704	1.56069000003204	1.5606700005126	5.60322874190408	1.72310944170706	1.74293477344966	1.91947931840903	1.7896679514368
37	5.50393374939234	6.16306516340692	0.178098641488362	0.5847427746454	5.73647851902193	6.02918659994862	6.09058074312294	5.79696643642173	5.76313920925913	5.80009710398887	5.87620333958926	5.99095967339123	5.84671925189674	5.79696643642173	5.09369445515728	5.97885443918816	6.01393148143542	6.03282430270433	5.71466561376954	5.85352798247938	5.93909728931931	5.88428842934301	5.81671220433846	5.7226218065586	5.59349263377543	5.76875485356242	0.098122568759689	0.847200172155317	0.652582144484508	0.211720822074731	0.642819824523169	0.847200172155317	0.345748118288444	5.91554856067466	0.212040212224002	5.60322874190408	0	5.8778839598022	5.71168409529282	5.7356517468375	5.71167134508639	3.5895475837771	5.75994612076363	5.75991226686657	0	5.95306591860026	6.00192092477067	6.09707584982342	6.07099380764797
38	0.514425769183467	0.31115339062912	6.01334781714812	6.29059768610265	0.186476324770733	0.155980349082825	0.212708323297418	0.117569578122915	0.14064380896435	0.112864552451158	0.166469494202391	0.143438810996186	1.0343502795475	0.117569578122915	0.802687078879437	0.247321484913865	0.150489808625037	0.157649896923529	0.200342510965598	0.114455209535114	0.0612395795217436	0.0636883050488863	0.104183109955502	0.210432119221378	0.403441747220093	0.126091808615787	5.97365066037511	6.29838811895552	6.36442545831122	5.93454828515196	6.23948385052001	6.29838811895552	6.01130193813287	0.0452524474476253	5.93436011499976	1.67147087949506	5.8778839598022	0	0.254098895827984	0.216286230028636	0.254144200093176	9.43338815879533	0.143674422219129	0.143709231784184	5.8778839598022	0.0805607876078663	0.128034517611461	0.284896222509178	0.200429359625777
39	0.26362022589513	0.552995586475153	5.85089575328607	6.11132768084162	0.0743126889635951	0.354330676629898	0.427437347339934	0.136678429464931	0.12158335363445	0.141380422764257	0.392384854449047	0.396195519915357	0.839006111718503	0.136678429464931	0.709123306457346	0.268708476459155	0.329420180257679	0.361524751270227	0.0750640029641358	0.16362781538426	0.29955184069039	0.215996780626472	0.150704832374414	0.0508306700821457	0.151390238790353	0.140287364651989	5.80810291280044	6.10972514588021	6.18458045254979	5.76168670910706	6.05667996860169	6.10972514588021	5.83482105610455	0.264231396130363	5.76148625604722	1.44341364997045	5.71168409529282	0.254098895827984	0	0.0378160600935644	5.0039984012611e-05	9.27911853603568	0.11956304672013	0.119537787753496	5.71168409529282	0.327919724171938	0.367550147246604	0.537805994073141	0.436720623603924
40	0.300501745252836	0.516376128224376	5.87429629042492	6.13733612347409	0.0408956941498732	0.320060009998125	0.392703211726106	0.098872210453696	0.0855445831131336	0.103572657106014	0.356220381786331	0.358494073033292	0.866467431644145	0.098872210453696	0.717690474578005	0.250185667055487	0.296134970579296	0.326950901665676	0.0504736862137087	0.128890525552492	0.262296666010074	0.179390402474602	0.113041270781958	0.0242612880944105	0.188474074875036	0.104413986132127	5.83197693535391	6.13718520154802	6.21068161448484	5.78668500546729	6.08323121534929	6.13718520154802	5.8603827252578	0.227149252475107	5.78648643453003	1.47702983466821	5.7356517468375	0.216286230028636	0.0378160600935644	0	0.0378616283458599	9.30142469132552	0.0838427891950163	0.0838209102789977	5.7356517468375	0.290432572897737	0.330631470069017	0.50012898786213	0.40030351797105
41	0.263580830488486	0.553034815939284	5.85088393519142	6.11131147014133	0.0743625830710579	0.354364093696018	0.427471673214727	0.136724386343476	0.121632674972639	0.14142635030644	0.392434376298764	0.396239427241913	0.838959057285277	0.136724386343476	0.709134404567287	0.268715865517835	0.329451568733555	0.361558831618036	0.0751127882653801	0.16366324714172	0.299593491653274	0.216036409572553	0.150748651738581	0.0508806592036693	0.151350299309253	0.140336841994538	5.80809031560469	6.10970638414818	6.18456408019522	5.76167223203481	6.0566628150361	6.10970638414818	5.83480561889949	0.264272440865483	5.76147177579488	1.44336368701066	5.71167134508639	0.254144200093176	5.0039984012611e-05	0.0378616283458599	0	9.27910844800841	0.119612537641336	0.119587280264248	5.71167134508639	0.327962374672765	0.367590490574769	0.537849692052528	0.436759307652395
42	9.07967888542871	9.7092908038126	3.43815073935103	3.30864417695527	9.29988634529477	9.58682050120894	9.64548251882196	9.35806959076497	9.32407955820305	9.36097891712721	9.41980187158945	9.54014342135379	9.43626348742446	9.35806959076497	8.63853404524749	9.54743383853483	9.57325680727306	9.58988765776221	9.27780926198637	9.41608987005081	9.49434945353288	9.44384378679042	9.37771124113448	9.28724603628546	9.16598028407764	9.32856238131578	3.49153418887743	3.45024511113341	3.24801909330903	3.579115945719	3.40511066395793	3.45024511113341	3.53907905570079	9.47260947376699	3.57940048536064	9.17870415527704	3.5895475837771	9.43338815879533	9.27911853603568	9.30142469132552	9.27910844800841	0	9.32093826835582	9.3209052435587	3.5895475837771	9.50646688023474	9.55502876195566	9.63907922632136	9.62245388287728
43	0.372317394167933	0.453256263166874	5.89703065577923	6.16726368899531	0.0457549133973603	0.273070410883348	0.341565661037522	0.0371372925776778	0.00327807870558253	0.0401548452867163	0.272823372349218	0.286940677667005	0.945900679141315	0.0371372925776778	0.710206854514937	0.260251532368207	0.254719021865272	0.278232278501254	0.0566834905417797	0.0979198243019797	0.197975204760598	0.125842515073405	0.0567964294652412	0.070361878883384	0.262708377102825	0.0207256604237359	5.85600309776216	6.17129950375121	6.24086482997349	5.81381434849789	6.11471485880576	6.17129950375121	5.88907939367436	0.165882325761368	5.81362104128743	1.56069000003204	5.75994612076363	0.143674422219129	0.11956304672013	0.0838427891950163	0.119612537641336	9.32093826835582	0	3.60555127542603e-05	5.75994612076363	0.22286101161935	0.267628784139524	0.428019734591759	0.339688240891556
44	0.372284736324228	0.453291959778682	5.89699705033842	6.16722904621679	0.045726828011572	0.27310588605887	0.341601569814893	0.037170055151963	0.00331386481317357	0.0401888703498874	0.272848476997766	0.286975140735221	0.945888623517588	0.037170055151963	0.710178885422541	0.260272950957257	0.254753735595772	0.278267928622756	0.0566489540944934	0.0979484747194344	0.198011095648705	0.125877887255864	0.0568298592291061	0.0703332929699721	0.2626770087008	0.0207512529742192	5.8559692868474	6.17126437288989	6.24083015555623	5.81378007689489	6.11468002354988	6.17126437288989	5.88904490817484	0.165918380235586	5.8135867689405	1.5606700005126	5.75991226686657	0.143709231784184	0.119537787753496	0.0838209102789977	0.119587280264248	9.3209052435587	3.60555127542603e-05	0	5.75991226686657	0.222896479110819	0.267664659602271	0.428053784587871	0.339724197695718
45	5.50393374939234	6.16306516340692	0.178098641488362	0.5847427746454	5.73647851902193	6.02918659994862	6.09058074312294	5.79696643642173	5.76313920925913	5.80009710398887	5.87620333958926	5.99095967339123	5.84671925189674	5.79696643642173	5.09369445515728	5.97885443918816	6.01393148143542	6.03282430270433	5.71466561376954	5.85352798247938	5.93909728931931	5.88428842934301	5.81671220433846	5.7226218065586	5.59349263377543	5.76875485356242	0.098122568759689	0.847200172155317	0.652582144484508	0.211720822074731	0.642819824523169	0.847200172155317	0.345748118288444	5.91554856067466	0.212040212224002	5.60322874190408	0	5.8778839598022	5.71168409529282	5.7356517468375	5.71167134508639	3.5895475837771	5.75994612076363	5.75991226686657	0	5.95306591860026	6.00192092477067	6.09707584982342	6.07099380764797
46	0.590591612283818	0.230739493801991	6.08795467940589	6.36756223445833	0.263988875523192	0.101716485389538	0.140185366212025	0.193637554725316	0.219735290065115	0.189027545347232	0.15847329428014	0.0706228362500409	1.07449825597811	0.193637554725316	0.871598344938769	0.257689534517798	0.11199754015156	0.0989777576024016	0.279269487771221	0.172944371182926	0.0306566273422228	0.115450419228342	0.177514715164686	0.287258059068844	0.47883221497723	0.206104595048242	6.04872725572083	6.37649542153838	6.44145976720339	6.0106785855592	6.31689890997157	6.37649542153838	6.08791850590167	0.0659828197336236	6.01049213189735	1.72310944170706	5.95306591860026	0.0805607876078663	0.327919724171938	0.290432572897737	0.327962374672765	9.50646688023474	0.22286101161935	0.222896479110819	5.95306591860026	0	0.0489295084790346	0.210606812093056	0.12046592920822
47	0.631095386847345	0.186182118368009	6.13674869504202	6.41648848387496	0.306979912046373	0.0755516842962497	0.0936216668298533	0.236352410184453	0.264432852157217	0.231877603273795	0.185551571806868	0.0581740990476002	1.08739761784731	0.236352410184453	0.91950544016879	0.261170733812195	0.0978527270953671	0.0688882754901015	0.32345845173685	0.207253050739081	0.0696608756763781	0.151701392544696	0.218960065993778	0.329515410413534	0.518930791628326	0.251880926828531	6.09757214695324	6.42532628236886	6.49038417649526	6.05959702542174	6.36580504737617	6.42532628236886	6.13684785932485	0.103590826331291	6.05941063883279	1.74293477344966	6.00192092477067	0.128034517611461	0.367550147246604	0.330631470069017	0.367590490574769	9.55502876195566	0.267628784139524	0.267664659602271	6.00192092477067	0.0489295084790346	0	0.178966980474052	0.0724835795197779
48	0.799291839568001	0.0889252388245288	6.22896054830981	6.52130871972797	0.471368391494379	0.233034616527243	0.183113522165895	0.402081104380695	0.425082125006451	0.397394942091616	0.221222000036162	0.141666697921565	1.25880787922542	0.402081104380695	1.00339424126312	0.430001342439764	0.263077000324999	0.223447705738949	0.484655003172359	0.38292446835077	0.24032946656621	0.325727006249097	0.387103719951125	0.495302872997926	0.688080123968132	0.409429057346935	6.1921527911543	6.53744971769573	6.59560075310809	6.15975921737206	6.47339386134507	6.53744971769573	6.23971777786464	0.276160469292763	6.15958234195306	1.91947931840903	6.09707584982342	0.284896222509178	0.537805994073141	0.50012898786213	0.537849692052528	9.63907922632136	0.428019734591759	0.428053784587871	6.09707584982342	0.210606812093056	0.178966980474052	0	0.132883772523208
49	0.700298038409361	0.116588077006183	6.20538916022194	6.48685993320343	0.378252065295087	0.101861575189076	0.0559234208538789	0.307710192388877	0.336474182664882	0.303308528399712	0.226466046240931	0.0875570105702571	1.1265850044271	0.307710192388877	0.985154938880175	0.298161628148224	0.132572922197559	0.0922197993925387	0.395228727827317	0.274319276846257	0.141823575261659	0.220919910374777	0.289839217843271	0.400365595175209	0.588017752453104	0.324226294430294	6.1665649149263	6.49649841391499	6.56080491587732	6.12936851894222	6.43649696640183	6.49649841391499	6.20697171599807	0.174519439031872	6.12918338874764	1.7896679514368	6.07099380764797	0.200429359625777	0.436720623603924	0.40030351797105	0.436759307652395	9.62245388287728	0.339688240891556	0.339724197695718	6.07099380764797	0.12046592920822	0.0724835795197779	0.132883772523208	0
50	0.549052246785312	0.268041819498375	6.08644586300577	6.36032492560718	0.230398309455602	0.0789057488399938	0.145832087347058	0.161008035824302	0.192545741318785	0.156962455701991	0.21739316732593	0.132454781718141	1.00888647334574	0.161008035824302	0.881183981754095	0.192076455610779	0.0692909229264574	0.0829371937070449	0.248990589782023	0.122844603159673	0.0404802791492357	0.0712400961537804	0.14198123995796	0.251340141043964	0.436766331692359	0.183525257389821	6.04618129583459	6.3658274750813	6.43402689706066	6.00563808214414	6.30838323726452	6.3658274750813	6.08162858205761	0.0366820623738613	6.00544735227943	1.65989136828288	5.95028456376668	0.0812653585483989	0.285625883772812	0.249639210061239	0.285663587145788	9.50802727915733	0.195823541230364	0.195859378636816	5.95028456376668	0.066322516538503	0.0863692873653602	0.265053244650957	0.151474717692426
51	0.0162764277407543	0.832532161781151	5.63187830352361	5.87699150689364	0.343432660065988	0.63180295931564	0.705367890465676	0.412881125991489	0.390316013635104	0.417543878532544	0.648905911978	0.673185533564113	0.733602387468851	0.412881125991489	0.63828608045296	0.510579755376179	0.605437276189698	0.639413600496579	0.331394366276797	0.442574680418878	0.57851631610526	0.495513703645015	0.428785275516779	0.319462029825142	0.12830281563551	0.406972291071518	5.58629124229126	5.86729435396759	5.94969156757726	5.53330015080512	5.81930298977463	5.86729435396759	5.60314763390186	0.543460403433406	5.53308886077207	1.24959356660476	5.4893686993679	0.529868039138049	0.279541145989279	0.316315259511773	0.279502138097368	9.06544958281717	0.387509484916176	0.387476595938386	5.4893686993679	0.606255742735687	0.646939555136335	0.814757905454128	0.716252624218577
52	0.346124789201813	0.474304895188737	5.89118902637659	6.1586415543446	0.01892263195224	0.286324139743754	0.357006868981536	0.0518175896776383	0.0332302407454416	0.0563673353991487	0.303903406035537	0.311605070883001	0.914961410388438	0.0518175896776383	0.71483006630947	0.250347021951529	0.265385980413437	0.292284458875253	0.0389611088137898	0.100059961450442	0.218728098789343	0.140289395536513	0.0696938741927878	0.0421301708992492	0.235310582209981	0.052108349618848	5.84966194391607	6.16104449470217	6.23214462785484	5.80627149748442	6.10548581195632	6.16104449470217	5.8809300525087	0.184843960409857	5.80607614555648	1.528990276784	5.75349916906225	0.16830212149584	0.0888615326280157	0.0523516666401355	0.0889103071696404	9.31638583379843	0.0317136390217213	0.0316945421169005	5.75349916906225	0.245355524086987	0.288132889479837	0.453174665774688	0.359352278551284
53	0.669706501461649	0.15061924445435	6.19334734973746	6.47175513493056	0.351294728113019	0.06350932687409	0.0359858319342469	0.281308045032489	0.311645449349099	0.277088019408996	0.236687014007951	0.0983202044342893	1.08801739531131	0.281308045032489	0.977323792046425	0.259550235985252	0.0943248737078409	0.0539038746288257	0.36932435717131	0.243187098218336	0.120232203672727	0.192363305492499	0.26269631687559	0.37256216085373	0.557460273831241	0.300812811728492	6.15395946604298	6.47959242536905	6.54559863014072	6.1154209672025	6.4207161398087	6.47959242536905	6.19236106044375	0.14912447854058	6.11523354576095	1.75115574398738	6.0582574057232	0.181244534538286	0.406600001107971	0.370871922097104	0.406636802811798	9.61219302691119	0.314904778147301	0.314940828728193	6.0582574057232	0.105820695518411	0.0581212422441251	0.171148465666507	0.0386114451943973
54	0.649169137667526	0.28673154169013	6.01450864823553	6.30735763188516	0.333005380437012	0.264395534001617	0.275596137309651	0.277437792667111	0.285589759095104	0.273179495753249	0.0147302681577753	0.142961885829754	1.21334889314657	0.277437792667111	0.788919044325842	0.41838238251628	0.279066232281874	0.259244149210739	0.338154583881395	0.292751236332135	0.187665159792647	0.24330403223128	0.27135549985213	0.357311508490839	0.544665325957142	0.266830888954032	5.97767768931213	6.32455931069509	6.38168960759609	5.94544387501051	6.25977524441573	6.32455931069509	6.02559076636474	0.2081086958779	5.94526753922815	1.84425013555645	5.88260334622351	0.17988129558128	0.407113556935898	0.370949118343741	0.4071630826352	9.4251572736374	0.287552462865473	0.287577550236453	5.88260334622351	0.167550379886171	0.191631611692851	0.214475209989407	0.228359193596404
55	0.202146100877559	1.00573313130273	5.45295303883135	5.69388500885819	0.512618108341874	0.810697191557983	0.883733106146872	0.583239934503803	0.556776882152985	0.587750847298412	0.798144781101775	0.840339914320389	0.79103842567855	0.583239934503803	0.580377481041435	0.696631045532711	0.785522263465525	0.817856419244844	0.49710888243925	0.619804939641399	0.750151454707649	0.669901321464588	0.600694733204812	0.490125608900413	0.309186323274493	0.571573641537117	5.40653186300608	5.68255122476692	5.76645288139078	5.35170453882686	5.63553276361694	5.68255122476692	5.42070295545698	0.716131073268017	5.35149041036233	1.21176177844492	5.3094775707785	0.697356619600045	0.456366556181541	0.491223686725305	0.456333166558163	8.8877728789388	0.553712104707853	0.553677089466415	5.3094775707785	0.776287829738429	0.819553361899028	0.980658103775214	0.890474532875589
56	0.677763504254989	0.185676002218919	6.24131068181196	6.51392192944466	0.376268872217728	0.0764851567299196	0.0534626944700715	0.310448610884317	0.343616287303153	0.306908523342056	0.316001118985363	0.179595287243295	1.03823674472636	0.310448610884317	1.03484785282669	0.220866077974868	0.0925454634220405	0.0746914888056239	0.396657036997962	0.259885286570031	0.173372159818123	0.221273311766243	0.290729101570519	0.394468901309092	0.566896453067051	0.336616770972574	6.2009023579234	6.51811606451588	6.58755881483422	6.15986130328436	6.46154291736889	6.51811606451588	6.23551946856876	0.190806361791216	6.15966953777555	1.70887003370649	6.10496888668567	0.232178218832002	0.420286090563324	0.387797211439177	0.420315605921315	9.66309966952634	0.346869780321092	0.346904759552246	6.10496888668567	0.170836308201743	0.131210140614212	0.234857201933431	0.109265696812863
57	0.590448401217243	0.249472929994418	6.15980892610315	6.4299360027064	0.289987841124415	0.0416139231507927	0.106460162032565	0.226063234074008	0.259775796601609	0.222828966923063	0.287251946903759	0.171581936694981	0.984428486838937	0.226063234074008	0.961320056640868	0.155723111322628	0.0168587603340208	0.0510531967657268	0.310818630715727	0.172897816711456	0.116342752245251	0.139332794775673	0.206290442095604	0.307490264073514	0.479354681316455	0.25449581784383	6.11891184895648	6.43293195733485	6.50349587548881	6.0767702536874	6.37708768893764	6.43293195733485	6.15191415743913	0.119861697384942	6.0765767020914	1.64741558779198	6.02287445115702	0.164879845038742	0.33252252197558	0.300223780870202	0.332551920579327	9.58305159753406	0.262982692396287	0.263016797182232	6.02287445115702	0.128851930524924	0.11341391096334	0.274388145698753	0.142482466640637
58	0.637743272249893	0.354933891309355	6.26398315803132	6.52159604281805	0.399146920819891	0.207788953026865	0.229270622845581	0.353070522417267	0.385836194906598	0.351559498378298	0.462620243612405	0.34001401412295	0.880989612481327	0.353070522417267	1.09861538060415	0.145816542957241	0.192341602884036	0.214299473867765	0.421544137665324	0.290896637616616	0.290368902604946	0.28637215734076	0.335372420601338	0.408338217290522	0.536508048867864	0.387606105860063	6.22093054448448	6.51678879133734	6.59467864361108	6.1734693270883	6.46590562560265	6.51678879133734	6.24583459535233	0.286210470283671	6.17326660010727	1.55929355174066	6.12444946335587	0.330805205067878	0.413309658175323	0.392198700915749	0.413319822850298	9.692427747773	0.388549456440235	0.388576648809474	6.12444946335587	0.304329280221277	0.283136098016487	0.411237354942374	0.283982220042032
59	0.552511557254688	0.274805141509396	6.11592304445535	6.38627461471083	0.247009388080695	0.0638324368953596	0.137477061723036	0.182308836867553	0.215955429892375	0.179022359776648	0.265305941132119	0.166880443431818	0.975515041452463	0.182308836867553	0.918375882359724	0.150346034201105	0.0371649135610468	0.0723550834426981	0.267586630831961	0.130609603969961	0.0884378708472785	0.0955882236470579	0.162532602575606	0.265141177677101	0.44082956445774	0.210613505027575	6.07504202475176	6.38956205244929	6.45984853804638	6.03298234727237	6.33352042006655	6.38956205244929	6.1081911082169	0.0818297311495013	6.03278898793916	1.63255324828932	5.97900945918302	0.126929993697312	0.292307302339508	0.258971291845254	0.292338937367228	9.53917467868159	0.219169430578264	0.219203661009573	5.97900945918302	0.109509686329565	0.111903355624396	0.287070358100587	0.160963208529153
60	0.263545972680291	0.553069486100975	5.85087898013589	6.11130196768218	0.0744116655908195	0.354392122395517	0.42750072153857	0.136767323348817	0.121680540909381	0.141469248517124	0.392482617724657	0.396279736065319	0.838909886290536	0.136767323348817	0.709152264013874	0.268716304856997	0.329477339821724	0.361587604372714	0.0751628576891529	0.163693550981006	0.299631036536604	0.216071551750802	0.150788854084112	0.0509306842286644	0.151314804682162	0.140384997902197	5.8080845584096	6.10969421186658	6.18455440920007	5.76166453161897	6.05665232837877	6.10969421186658	5.83479692167226	0.264309259232437	5.76146407208237	1.44331361546824	5.71166543014347	0.254186283571714	0.000100044989879413	0.037904068594281	5.02493781056464e-05	9.27910526744988	0.119660719854093	0.119635465544293	5.71166543014347	0.328001131424876	0.367626473442812	0.53788973921799	0.436793341565549
61	0.372090507403777	0.450069226897372	5.90612559393212	6.17548707644183	0.0440410830929475	0.266137898841936	0.335605753377381	0.0288631876271493	0.0117116395094798	0.032820549964924	0.278123219454975	0.28587865467712	0.936367874342131	0.0288631876271493	0.721739125792693	0.247614209608414	0.246784975231477	0.271627911121077	0.0595504978988422	0.0868398884852474	0.194438990431447	0.11900898831601	0.0484638473503712	0.0682836034491443	0.261562765889949	0.0282580271781316	5.8649476739439	6.17896833383211	6.24905601447931	5.82238584411064	6.12273574737633	6.17896833383211	5.89745660349443	0.161322998050497	5.82219188768285	1.55359802732238	5.76885822687644	0.142455924762715	0.115224404884556	0.07824806195683	0.11527285465798	9.33041443866241	0.0130081243843994	0.013022296264483	5.76885822687644	0.220364861536498	0.264043257440897	0.427338636797563	0.335715334919333
62	0.623260415877664	0.203128236589598	6.16881697734663	6.44322318725651	0.311020027168667	0.00964635164194097	0.0659656698594047	0.242767788019744	0.274955419295565	0.238896226006187	0.252249207134531	0.125950238189534	1.03536614837457	0.242767788019744	0.960327688343932	0.206556223096763	0.0404210403131826	0	0.330373101962008	0.198106866443647	0.0987427146679676	0.152621351717247	0.223372424439543	0.330897724984623	0.511279666131952	0.266400171546491	6.128692548611	6.44874590197195	6.51693242294256	6.08840552358333	6.3913150571772	6.44874590197195	6.16448129628114	0.117336788774874	6.08821513346071	1.69747513967068	6.03282430270433	0.157649896923529	0.361524751270227	0.326950901665676	0.361558831618036	9.58988765776221	0.278232278501254	0.278267928622756	6.03282430270433	0.0989777576024016	0.0688882754901015	0.223447705738949	0.0922197993925387
63	0.590448401217243	0.249472929994418	6.15980892610315	6.4299360027064	0.289987841124415	0.0416139231507927	0.106460162032565	0.226063234074008	0.259775796601609	0.222828966923063	0.287251946903759	0.171581936694981	0.984428486838937	0.226063234074008	0.961320056640868	0.155723111322628	0.0168587603340208	0.0510531967657268	0.310818630715727	0.172897816711456	0.116342752245251	0.139332794775673	0.206290442095604	0.307490264073514	0.479354681316455	0.25449581784383	6.11891184895648	6.43293195733485	6.50349587548881	6.0767702536874	6.37708768893764	6.43293195733485	6.15191415743913	0.119861697384942	6.0765767020914	1.64741558779198	6.02287445115702	0.164879845038742	0.33252252197558	0.300223780870202	0.332551920579327	9.58305159753406	0.262982692396287	0.263016797182232	6.02287445115702	0.128851930524924	0.11341391096334	0.274388145698753	0.142482466640637
64	0.334995514746094	0.485850586085884	5.88096050829284	6.14796446782998	0.00734457623011646	0.297709439890643	0.368504844065853	0.0633431369605262	0.0420563491045045	0.0678662161903846	0.312772798369679	0.32283119954552	0.910032792211357	0.0633431369605262	0.707141221609943	0.257452403756498	0.276564272819177	0.303720575035671	0.0285765358292439	0.110634339424358	0.230256501319724	0.151824553020913	0.0812713854932963	0.0311518169614551	0.224422396609608	0.0606805116985682	5.83934752780651	6.15014056526353	6.22145299373868	5.79576010322201	6.09472129535059	6.15014056526353	5.87032437411256	0.196417134944995	5.79556442842283	1.52155071703181	5.74316711207327	0.179460615456429	0.0796121705582754	0.0445829855438137	0.0796617034778938	9.30638340040856	0.0399548557749872	0.039929307532187	5.74316711207327	0.256788209230875	0.299683687243733	0.464356241370781	0.370928376509535
65	0.328053865851327	0.493140991198254	5.87433209637487	6.14107726980373	0	0.304986527243417	0.375829130456912	0.0706292248293855	0.0480950569185634	0.0751330985651459	0.318281717036967	0.329879874196652	0.907265912784118	0.0706292248293855	0.702082139140431	0.262364929439891	0.283743180006146	0.311020027168667	0.0224000089285707	0.117549654509619	0.237533492375286	0.159162649198861	0.0886149902668836	0.0246396530008042	0.217677753801349	0.0664025368491292	5.83266914258815	6.14312546504627	6.21455750312925	5.78896783695505	6.08778451146228	6.14312546504627	5.86347799498728	0.203737661957725	5.78877197647308	1.51711240193336	5.73647851902193	0.186476324770733	0.0743126889635951	0.0408956941498732	0.0743625830710579	9.29988634529477	0.0457549133973603	0.045726828011572	5.73647851902193	0.263988875523192	0.306979912046373	0.471368391494379	0.378252065295087
66	0.650208627826484	0.183753787443959	6.19839141843269	6.47294850918034	0.340112977112016	0.0351731289481034	0.0407336531629554	0.272196563167134	0.30452837191303	0.268368093669869	0.270216913238235	0.136783406157328	1.04591859745393	0.272196563167134	0.988959442292757	0.218922874547179	0.0618098649084419	0.0297294685455366	0.359653131781165	0.226275220619169	0.126645876363977	0.182088021846578	0.252734979969136	0.359692884138677	0.538430177553228	0.296101510465584	6.15831011581099	6.4784574123552	6.54665909157488	6.11809823789223	6.4210444409613	6.4784574123552	6.1941964286984	0.146908119925344	6.11790794157611	1.71136762096868	6.06245054495292	0.186492281073506	0.389293074201173	0.355161305606339	0.389326103775485	9.61929783134923	0.307804113195389	0.307839705041438	6.06245054495292	0.123021027470916	0.084701624541683	0.214855962216551	0.0821183079465237
67	0.582891861325924	0.253555742392081	6.15060390140676	6.42086223966844	0.281125323121201	0.0427108194723546	0.111527582238654	0.216940159721524	0.250621376981296	0.213681180266302	0.281389069617141	0.168702129506419	0.983356275822756	0.216940159721524	0.952090794514895	0.154530331326895	0.0129843944795279	0.0523566614672857	0.301882726402159	0.164185884618996	0.108926625303459	0.130066217750806	0.197165078043755	0.298803093022814	0.47164099164513	0.245258629613722	6.10972526545998	6.42396940436363	6.49442805219982	6.06763719182352	6.36805222482511	6.42396940436363	6.14281308784502	0.111086173757132	6.06744374257397	1.64512611607743	6.01369212857626	0.156198188209723	0.324372590674676	0.291813766124904	0.324402532235801	9.57380759961783	0.253832174477549	0.253866346922943	6.01369212857626	0.122920146843388	0.110707219728437	0.275574405923336	0.144547484931423
68	0.733978681979251	1.22383755511097	6.00019875887458	6.18297791181563	0.907265912784118	1.02579157829454	1.08244866280115	0.943289600122889	0.946614924137582	0.946897056706799	1.1993640607005	1.14058207512656	0	0.943289600122889	1.360030789725	0.828838975012638	0.995989865058877	1.03536614837457	0.913552073666301	0.920612365449502	1.04512202029237	0.972203858149102	0.945154501867287	0.887664348275855	0.766967300085212	0.964625728560047	5.94474502465833	6.13610317476817	6.25272690962911	5.86681227189008	6.11224730377461	6.13610317476817	5.92262584901326	1.01460379340903	5.86655924760843	0.683819739551295	5.84671925189674	1.0343502795475	0.839006111718503	0.866467431644145	0.838959057285277	9.43626348742446	0.945900679141315	0.945888623517588	5.84671925189674	1.07449825597811	1.08739761784731	1.25880787922542	1.1265850044271
69	0.112092951161079	0.715408761757918	5.75413276785477	6.00232179348125	0.239249407940752	0.510325818472866	0.584060966423881	0.304117531556469	0.287335986782024	0.308817252918292	0.556309122880436	0.562922339403935	0.723757126735205	0.304117531556469	0.701214907499834	0.382517300262353	0.482901595979968	0.518343464606238	0.232859110193266	0.324651494859131	0.464896982136904	0.380078423091867	0.317634513395506	0.214627092651417	0.0438641094746041	0.305555377141362	5.70915186402499	5.99390594618401	6.07512116877516	5.65750765006111	5.94514459898159	5.99390594618401	5.72798495470266	0.429212960778214	5.65729846725449	1.29427106515598	5.61232975510171	0.421427256949525	0.167450547986562	0.205245669869063	0.16740425526551	9.18667294771072	0.284988873642463	0.284960253368781	5.61232975510171	0.493934432085879	0.531590702702746	0.70434436925413	0.598820691442772
70	0.528359057649247	0.288642872941631	6.06917866629415	6.34213046452058	0.210103708915382	0.0969433674884468	0.165803863043053	0.141090703095562	0.173096100476009	0.137142236382523	0.222421665536431	0.148829692266026	0.994859259292489	0.141090703095562	0.866634922213502	0.184388883884033	0.0827309984225995	0.101860022580008	0.228944775218829	0.10224957107192	0.050321093986519	0.0510094657882243	0.12187472666636	0.230845179720089	0.41607265711652	0.164829184309091	6.02873771995432	6.34714127228944	6.41580248132687	5.98778662988253	6.29000054802064	6.34714127228944	6.06358090177743	0.0286159710651229	5.98759522290043	1.64354555300424	5.93280256999169	0.0728571382913164	0.264923325815226	0.228953791189401	0.26496104042104	9.49127945196537	0.176373116432183	0.176408776709097	5.93280256999169	0.0798721058943606	0.105927277412383	0.283938171086593	0.172100534572092
71	0.6532320893067	0.171376430701541	6.18876876918988	6.46521056752988	0.338124306431818	0.0410498721069847	0.0380846753957557	0.26890398286377	0.300257634207691	0.264850716631083	0.24827591909003	0.113386648243963	1.0643086642981	0.26890398286377	0.976033525909842	0.235959916087456	0.0717957241066606	0.0317550074791354	0.356877087244332	0.227212873345651	0.11435504798652	0.179007896194551	0.249839022772662	0.358674796577622	0.541117650146434	0.290538769357893	6.14902240835891	6.47188330312746	6.53898752071756	6.10962620120904	6.41373635505857	6.47188330312746	6.18613914878254	0.139177693974282	6.1094373138776	1.72782552119709	6.05323856369464	0.17543000456022	0.390837173821783	0.355737332873566	0.390872426324751	9.60870350879868	0.303533202302481	0.303569130512308	6.05323856369464	0.105962677391615	0.0635063729085513	0.194916665526578	0.0622764361536539
72	0.565557665052822	0.362366694109707	5.93378907886858	6.22299877484321	0.261951314942299	0.287062108959019	0.319509691402309	0.218595145417274	0.217545824368108	0.215104237289738	0.0812157620169883	0.196040812077484	1.16181080649992	0.218595145417274	0.708703255883591	0.401695074901346	0.29229010588797	0.284816331167999	0.262856511808249	0.251130016267529	0.192215550359485	0.214609653324354	0.218399670558359	0.285043976431707	0.46459255493389	0.198882035639219	5.89623613791883	6.23829240617174	6.2972276789473	5.86236196041323	6.1746700923855	6.23829240617174	5.94175033407665	0.196878572983451	5.86218289228509	1.77905982701538	5.80098317599698	0.155162020159573	0.33585056498538	0.3021201092281	0.335900597946772	9.34713443254135	0.218796326523092	0.218814285182663	5.80098317599698	0.185878414561777	0.226553803322741	0.299277685937324	0.282669683729966
73	0.516313927954688	0.372597697389556	5.92672009403177	6.21116448915982	0.207370568065961	0.264420189282136	0.308090527280538	0.164033801699526	0.16254587783146	0.160677979200636	0.119362170305337	0.198266405878555	1.10700189385565	0.164033801699526	0.705647445400322	0.35696899431183	0.264221600366059	0.263931338419673	0.209216511059715	0.200143093414344	0.166012239609013	0.169592511627135	0.164903943555028	0.230736823675805	0.413210079257512	0.143849802224402	5.88828468347107	6.22360596496918	6.28524246700157	5.85230429497646	6.16176127779225	6.22360596496918	5.93065924446853	0.161530592148982	5.85212160267539	1.72435846505302	5.79281633101724	0.116681680652964	0.281469055636671	0.247333561208339	0.281519092462659	9.34300624112496	0.163843960523419	0.16386248045236	5.79281633101724	0.168364413401408	0.214812109761065	0.320064837493906	0.279571521439506
74	0.255731220229366	0.561583843161461	5.83522954285434	6.09631640204149	0.0749734332947353	0.365325899027156	0.438075327997364	0.141910456626705	0.123066866377591	0.146605334827898	0.392627961943619	0.402304059760773	0.847234921022497	0.141910456626705	0.692228843374793	0.284938627251551	0.341090666685561	0.372285729245694	0.0706279300277163	0.174183539675057	0.307093443270937	0.224690729670807	0.157362224819046	0.0503456949500154	0.14411302786355	0.141287194041074	5.79254235057457	6.09516363560487	6.16959605363269	5.74639963359668	6.0418288127106	6.09516363560487	5.81968394416742	0.272142266103596	5.74619966590964	1.44698621002413	5.69614486888282	0.259408849887587	0.016939851268529	0.0454410662286878	0.0169474641465894	9.263232469635	0.120707385855216	0.120678765737804	5.69614486888282	0.334867031073528	0.37570010180994	0.543968369852512	0.445608578463206
75	0.577667217435782	0.238965677870273	6.10027342004438	6.37667375913964	0.255486250902077	0.0713240001682468	0.126302440593995	0.185091666479071	0.214810069829141	0.180765685073245	0.19640745046968	0.100153115777794	1.04057537530926	0.185091666479071	0.889333060276071	0.220157282414186	0.0753672355868264	0.071472336606549	0.272928270430163	0.152906039671832	0.0272923798888988	0.0980629659963427	0.166952495339242	0.277410492411516	0.465423576648197	0.20377848880586	6.06047130201109	6.38363667453748	6.45046089327732	6.02102811058876	6.32527973041509	6.38363667453748	6.09756400373953	0.0521782148027299	6.02083924867622	1.6925152013793	5.96467777587356	0.0871318753384763	0.314047140061807	0.277426943536491	0.314086583159802	9.52049813794426	0.21806022677233	0.218096281490538	5.96467777587356	0.0386581375650715	0.0544534920826944	0.232514912424988	0.12300208331569
76	0.112092951161079	0.715408761757918	5.75413276785477	6.00232179348125	0.239249407940752	0.510325818472866	0.584060966423881	0.304117531556469	0.287335986782024	0.308817252918292	0.556309122880436	0.562922339403935	0.723757126735205	0.304117531556469	0.701214907499834	0.382517300262353	0.482901595979968	0.518343464606238	0.232859110193266	0.324651494859131	0.464896982136904	0.380078423091867	0.317634513395506	0.214627092651417	0.0438641094746041	0.305555377141362	5.70915186402499	5.99390594618401	6.07512116877516	5.65750765006111	5.94514459898159	5.99390594618401	5.72798495470266	0.429212960778214	5.65729846725449	1.29427106515598	5.61232975510171	0.421427256949525	0.167450547986562	0.205245669869063	0.16740425526551	9.18667294771072	0.284988873642463	0.284960253368781	5.61232975510171	0.493934432085879	0.531590702702746	0.70434436925413	0.598820691442772
77	0.480069412064547	0.342057498821469	6.04972775962688	6.31767354705829	0.176684773820495	0.135563136951017	0.209195443545024	0.116837324943702	0.150823118254466	0.114396393299788	0.274548409028353	0.210071390008255	0.934588975111519	0.116837324943702	0.861871627216027	0.137492835086049	0.109995511272053	0.143304861048046	0.197994537550914	0.0591527578156087	0.110900328673995	0.0502611519963486	0.0976356983894722	0.193517227140118	0.368220203954102	0.149217616252239	6.00838046673145	6.31976854362563	6.39117086039796	5.96526040568222	6.26445667640059	6.31976854362563	6.03996693250882	0.080505753831636	5.96506531586201	1.58226509567771	5.91225045999406	0.110725326822729	0.219433217405662	0.186335064064711	0.219464805381182	9.47428780388795	0.153871075904474	0.153902787824003	5.91225045999406	0.140991400092346	0.164739494050456	0.343640859619457	0.225953076987236
78	0.621471060066354	0.195275479771526	6.13345950850741	6.41221291843152	0.298334312139919	0.0663806869503474	0.0939867442781163	0.227759171933864	0.256514467623173	0.223341893293666	0.191861642857554	0.069106367289854	1.07530158639332	0.227759171933864	0.91776494512484	0.249268026028208	0.0868721359240125	0.0606342518713637	0.315230907431361	0.196797712080507	0.0621447358993479	0.14186729890993	0.210025961490477	0.320596582795262	0.509248187527456	0.244492071241583	6.0941019311216	6.42046941817341	6.48607579000585	6.05569501775808	6.36131152409627	6.42046941817341	6.13273204010252	0.0946077930193888	6.05550789362874	1.73085478977874	5.99840889218132	0.122215230229294	0.357860331248099	0.321126463562252	0.357900072395911	9.55230155229618	0.259733993347039	0.259769972475649	5.99840889218132	0.0461992315953402	0.0121191171295618	0.190724308099414	0.0799980181004512
79	0.42652391787238	0.390882347805214	5.99115127196333	6.25859880720542	0.117549654509619	0.191169484604252	0.263934915633607	0.0622285139583341	0.0951051233467329	0.0610259523972847	0.278838262995822	0.243465034650132	0.920612365449502	0.0622285139583341	0.808086935085837	0.168428817754729	0.167699232474061	0.198106866443647	0.138977890004125	0	0.142704489820952	0.0575689035909123	0.0457100815123083	0.134619498185063	0.314273176901672	0.0972994329623612	5.9496818650615	6.2606158530643	6.33208674471331	5.90632623274491	6.20533391261136	6.2606158530643	5.98094546802409	0.106974940840642	5.90613081334346	1.5574439433682	5.85352798247938	0.114455209535114	0.16362781538426	0.128890525552492	0.16366324714172	9.41608987005081	0.0979198243019797	0.0979484747194344	5.85352798247938	0.172944371182926	0.207253050739081	0.38292446835077	0.274319276846257
80	0.362501920822497	0.463506816023237	5.88813626603529	6.1579472672799	0.0372626904557353	0.282791630887481	0.351532708293268	0.0460556500334117	0.0134372616257922	0.0494493943340077	0.281043021795597	0.297081504136491	0.941119478174796	0.0460556500334117	0.703344848847278	0.265202858393344	0.264100811244497	0.28804357621721	0.0465586350744948	0.105307629345002	0.208212130530382	0.135536533820223	0.0658308149729304	0.0615968781676472	0.253164814300882	0.0296175353464808	5.8470279679851	6.16176609747562	6.23153481583791	5.80465358802745	6.10531493694633	6.16176609747562	5.87982974464397	0.176036674019935	5.80445997509673	1.55381858657953	5.75095398782671	0.153862513303275	0.111544735962751	0.0768117992238166	0.111594559818119	9.31226587045817	0.0102508633782726	0.0102152092489588	5.75095398782671	0.233106928468461	0.277867746419048	0.438097845007254	0.349911074989061
81	0.305594064242091	0.511485680933493	5.87618515454542	6.13973211781263	0.0352759549835297	0.31596461130956	0.388448833310128	0.0932179231693147	0.0795647666998403	0.0979221757315483	0.350243474742929	0.353068281781301	0.871993292692094	0.0932179231693147	0.71714993585721	0.249670246525292	0.292327687364713	0.322764247865218	0.0463802307023144	0.12484076192707	0.257164192297452	0.174584968711514	0.107694395861625	0.0211185629245922	0.19367197758065	0.098435043048704	5.83395650992532	6.13987440921229	6.21309591821179	5.78888256506383	6.08573599994281	6.13987440921229	5.86269081010588	0.222110837421322	5.78868436280646	1.48296741626376	5.73764959726542	0.21070655257965	0.0434848594455581	0.00598110357709889	0.0435313484858886	9.30310008951855	0.0778707602377177	0.0778489987090391	5.73764959726542	0.285166896045106	0.32564255526574	0.494718699161453	0.395501433246455
82	0.6532320893067	0.171376430701541	6.18876876918988	6.46521056752988	0.338124306431818	0.0410498721069847	0.0380846753957557	0.26890398286377	0.300257634207691	0.264850716631083	0.24827591909003	0.113386648243963	1.0643086642981	0.26890398286377	0.976033525909842	0.235959916087456	0.0717957241066606	0.0317550074791354	0.356877087244332	0.227212873345651	0.11435504798652	0.179007896194551	0.249839022772662	0.358674796577622	0.541117650146434	0.290538769357893	6.14902240835891	6.47188330312746	6.53898752071756	6.10962620120904	6.41373635505857	6.47188330312746	6.18613914878254	0.139177693974282	6.1094373138776	1.72782552119709	6.05323856369464	0.17543000456022	0.390837173821783	0.355737332873566	0.390872426324751	9.60870350879868	0.303533202302481	0.303569130512308	6.05323856369464	0.105962677391615	0.0635063729085513	0.194916665526578	0.0622764361536539
83	0.655235758792208	0.182898707759237	6.11609031359087	6.40127628305481	0.327228593646704	0.141663008933172	0.143086315208687	0.25826584694845	0.280854087739525	0.253567588622836	0.12931080426631	0.0104787451538803	1.14475776040174	0.25826584694845	0.892849114352477	0.322863501343834	0.163326780718902	0.134649066836722	0.340434538935168	0.243804878813346	0.102594626077587	0.18625076053536	0.243874620245732	0.351247942627427	0.544238667681745	0.265272509318248	6.07789793071585	6.41347018886032	6.4753543551222	6.04230463478961	6.3518420750598	6.41347018886032	6.12074878224879	0.137312969525825	6.0421223709637	1.79493248235136	5.98248099992804	0.140822749582586	0.394470851776149	0.356702812015829	0.394515371564911	9.53124794337552	0.283792996389975	0.283827067243419	5.98248099992804	0.0719765663254378	0.0661746424244202	0.144228037496181	0.0978355773734679
84	5.6262022724392	6.27763575293278	0.0277294716862769	0.595722187936627	5.8550322676566	6.14635136842176	6.20710371780591	5.91492856698202	5.88104648553299	5.91800262426437	5.99006759969368	6.10611229907377	5.97811030028721	5.91492856698202	5.20739160480561	6.09893948057365	6.13151418301385	6.14984964086115	5.83314031057886	5.97189481411677	6.05564528658177	6.00188281786641	5.93465429318339	5.8415035714446	5.714678904243	5.88637082836275	0.0774052000837151	0.894459683272534	0.653213288903403	0.307700889826468	0.680496836509913	0.894459683272534	0.41884879109292	6.03252889146832	0.308115920555885	5.74194700437055	0.150618390975339	5.99446844115473	5.83135756184621	5.85485808846807	5.83134558001847	3.45955587191478	5.87786575161427	5.87783210189777	0.150618390975339	6.06917730379497	6.11798321564386	6.21070752768153	6.186700597653
85	6.06865189106279	6.75412553607053	0.643893586006259	0.192839279453123	6.31481438347953	6.61184107458732	6.67532370227092	6.37728597900392	6.3437222004514	6.38061020618718	6.46999229739882	6.58043725662664	6.36698740401613	6.37728597900392	5.68957889806442	6.55102746561179	6.59515860400643	6.61595368013561	6.29333199055953	6.4322912520703	6.52403448269551	6.46572578253207	6.39706221074174	6.29980122668168	6.16228592748665	6.35034925059244	0.608045335891988	0.454491003761352	0.144929545987006	0.542571962139586	0.307378680132505	0.454491003761352	0.451543937286284	6.49905459054623	0.542662371092745	6.07538178755047	0.674583050632018	6.46281400417032	6.28597416358045	6.31161722362819	6.28595857880888	3.11648635491959	6.34049214024432	6.34045763605436	0.674583050632018	6.53944829778476	6.5883777128668	6.69121124452815	6.65850993770378
86	5.82922648097499	6.52789670158773	0.678015629392125	0.12202404722021	6.08196455551987	6.38095654261961	6.44552868082208	6.14542266032207	6.11204785086799	6.14884786721057	6.24576884314493	6.35348715289486	6.10876349184514	6.14542266032207	5.46783652807031	6.31464729288976	6.36350811750877	6.38532786795635	6.06068901945975	6.19951298282402	6.29453949453016	6.23435636422077	6.16518897025063	6.0663552420296	5.92472274886344	6.11921999265429	0.601602856126864	0.232337415196091	0.158746535395265	0.429860562624672	0.0163853898336294	0.232337415196091	0.294844461538621	6.26878760291813	0.429701803812829	5.80276680469756	0.626993686252101	6.23339469599832	6.05103079080259	6.07751374435303	6.05101375672383	3.40421593939045	6.10880201860397	6.10876720671201	0.626993686252101	6.31075552568787	6.35966514673532	6.46691659214034	6.4303188565187
87	5.79964883216217	6.50134550351694	0.710540603202942	0.174403715556751	6.05392407518463	6.35333901702876	6.4181581897613	6.11760631849582	6.08428068354838	6.12105485383034	6.21971905144437	6.3267916987127	6.07443745362482	6.11760631849582	5.44248593796989	6.28573687856086	6.33571280884006	6.35777049255476	6.03270043914829	6.1714733107759	6.26725897126487	6.20664421446888	6.13736757022097	6.0381757959503	5.89558064663694	6.09158016335663	0.629783079004193	0.200047688814442	0.207859076299305	0.444628733664392	0.0446400593637581	0.200047688814442	0.307215700445143	6.24132974937233	0.444424836052172	5.76454562401929	0.648106247848298	6.20614017337669	6.02249776604865	6.04917677550425	6.02248038921182	3.44796105907535	6.08103158840669	6.08099670887101	0.648106247848298	6.28366023977268	6.33255871133462	6.44081995466416	6.40332469351664
88	0.640441357893131	0.18924976301174	6.18624422955479	6.46096119014036	0.328945270219831	0.0248210596067105	0.0489411125741951	0.260737417721352	0.292914297534278	0.256866022081548	0.260701053699441	0.129351766126327	1.04400350195773	0.260737417721352	0.976755689668608	0.215881312299142	0.0539595941422822	0.0179699777406641	0.348331164267567	0.215733704042399	0.114485675959918	0.170591320119164	0.241337988928388	0.348749210895162	0.528539329567818	0.28428859016851	6.14618520030921	6.46660856060578	6.53467891900589	6.1060387373894	6.4091048166183	6.46660856060578	6.1821761423062	0.134782628331692	6.10584856739831	1.70802018679523	6.05033100201964	0.174270408560945	0.379022583365423	0.344611730792784	0.379056256512141	9.60710220552483	0.296191345754732	0.296227007546575	6.05033100201964	0.111575662220752	0.0752517508101965	0.215379893444118	0.0826300096817131
89	0.623260415877664	0.203128236589598	6.16881697734663	6.44322318725651	0.311020027168667	0.00964635164194097	0.0659656698594047	0.242767788019744	0.274955419295565	0.238896226006187	0.252249207134531	0.125950238189534	1.03536614837457	0.242767788019744	0.960327688343932	0.206556223096763	0.0404210403131826	0	0.330373101962008	0.198106866443647	0.0987427146679676	0.152621351717247	0.223372424439543	0.330897724984623	0.511279666131952	0.266400171546491	6.128692548611	6.44874590197195	6.51693242294256	6.08840552358333	6.3913150571772	6.44874590197195	6.16448129628114	0.117336788774874	6.08821513346071	1.69747513967068	6.03282430270433	0.157649896923529	0.361524751270227	0.326950901665676	0.361558831618036	9.58988765776221	0.278232278501254	0.278267928622756	6.03282430270433	0.0989777576024016	0.0688882754901015	0.223447705738949	0.0922197993925387
90	0.303545040150551	0.515969044129586	5.86118966751631	6.12602986021126	0.0252982469748413	0.324572713116801	0.396253467618897	0.093991693781952	0.0733910348748399	0.0986218119890335	0.343357648669722	0.35415848839185	0.886665670588413	0.093991693781952	0.698023672091427	0.267710208434419	0.302131568195052	0.330972555055551	0.0276655543953114	0.134566129596314	0.260610603966916	0.180376036102362	0.110849639602483	0.00102576800495947	0.1927609960547	0.0916620968557896	5.81918080970165	6.12699828137727	6.19944321611223	5.77465574511589	6.07233350339883	6.12699828137727	5.84875347734883	0.226289697953753	5.77445849725323	1.49334413046692	5.72291914652828	0.210888845129373	0.0499406207510474	0.0232746235200494	0.0499906301320551	9.28759968435871	0.0710446127443882	0.071016266446498	5.72291914652828	0.287621610627575	0.329800783655831	0.495747576292613	0.400608968946029
91	0.426523917872368	0.390882347805226	5.99115127196331	6.25859880720541	0.117549654509605	0.191169484604266	0.26393491563362	0.0622285139583209	0.095105123346719	0.0610259523972719	0.278838262995823	0.24346503465014	0.920612365449501	0.0622285139583209	0.808086935085823	0.16842881775474	0.167699232474075	0.198106866443661	0.13897789000411	1.46482137552712e-14	0.142704489820961	0.0575689035909202	0.0457100815122966	0.134619498185049	0.314273176901659	0.0972994329623485	5.94968186506148	6.26061585306429	6.33208674471329	5.9063262327449	6.20533391261134	6.26061585306429	5.98094546802408	0.106974940840651	5.90613081334345	1.55744394336819	5.85352798247937	0.114455209535117	0.163627815384247	0.128890525552478	0.163663247141707	9.4160898700508	0.0979198243019658	0.0979484747194204	5.85352798247937	0.172944371182934	0.207253050739092	0.382924468350779	0.274319276846269
92	9.07959429779217	9.70921262085654	3.43806151842866	3.30853715404558	9.29980478609095	9.58674021168823	9.64540277100443	9.35798852818275	9.32399851553506	9.36089790035657	9.41972399171016	9.54006465806181	9.43617125247841	9.35798852818275	8.63845555159602	9.5473512170235	9.57317618149797	9.58980747932408	9.27772774992886	9.41600852999239	9.49426958000456	9.44376306666469	9.37763020704592	9.28716421436059	9.16589659150156	9.32848156669133	3.49144221062013	3.45013028926445	3.24791077902396	3.57901765948424	3.40500114740069	3.45013028926445	3.53897707544143	9.47252925002082	3.5793021898968	9.17860484126537	3.58945546513674	9.43330821337351	9.27903609183632	9.30134262525578	9.27902600320212	0.00014142135623698	9.32085721403885	9.32082418906183	3.58945546513674	9.50638735298536	9.55494930817532	9.63900170937323	9.62237475398355
93	0.508732623290466	0.316253427649408	6.07796667644698	6.34656406708386	0.205819198570005	0.107245511327982	0.180980272958132	0.144099990631505	0.178114485093157	0.141300198159803	0.272437736923503	0.193685622853118	0.947268199614026	0.144099990631505	0.886813514669235	0.134311980478287	0.0807178449910571	0.115384383692075	0.226935237678065	0.0884440595230924	0.0997079781160971	0.0656867307757048	0.124525239208763	0.222973154437927	0.397052037143748	0.175028334277625	6.03675135928257	6.34894334000548	6.42008072338658	5.99392193252465	6.29346148860069	6.34894334000548	6.06876072207498	0.07670610145223	5.9937273043491	1.59937267433203	5.94064842202432	0.115860925250922	0.248756268304942	0.215858221293513	0.248787254257527	9.50215167604159	0.181237223549689	0.181270007723284	5.94064842202432	0.127709852791396	0.144006854350757	0.322593565341902	0.20094001542749
94	0.885933263908746	0.0866195693824441	6.32109422730749	6.61511161224813	0.559103114818726	0.294334010267247	0.229151434863499	0.48894498177198	0.513890698592613	0.484315612488387	0.315332709372183	0.230396696156871	1.31034164342739	0.48894498177198	1.09606809665276	0.486615686142566	0.32515561628242	0.284832006101844	0.573589189054329	0.463768722347521	0.323385320940825	0.407842069065957	0.472840221322173	0.582557988272414	0.774073056565079	0.499042013962755	6.28464513665649	6.6319589216837	6.68944513879141	6.25301903532206	6.5674909227954	6.6319589216837	6.33330685352447	0.358858077936112	6.25284338043102	1.97884667816888	6.18965675340726	0.373252273000448	0.622930496765894	0.585605932005475	0.622972279881699	9.72969472293967	0.516926582117812	0.516961401460498	6.18965675340726	0.295371282625785	0.256516404543649	0.0952189860269507	0.194013395671538
95	0.417109344057406	0.400702397796668	5.95927280977302	6.229169991299	0.0934520069340389	0.212531827734108	0.282611997799102	0.0252031466289425	0.0590909781607998	0.0222310166209271	0.256111474557467	0.241951250048435	0.945115251437621	0.0252031466289425	0.769956182194806	0.209652667524168	0.192992037659591	0.218200940648751	0.112185712102745	0.041246346057096	0.145706919533701	0.0658050188055602	0.00545513519539066	0.115098320144126	0.305236961228486	0.0573993214245609	5.91822177280473	6.23276675620867	6.30275009500615	5.87591066672222	6.17647938362948	6.23276675620867	5.95107821878523	0.111007337144895	5.87571707082633	1.57433143997698	5.82215769006646	0.101387041085142	0.15435996327092	0.116815897034606	0.1544031257488	9.38316636873716	0.0622497526099503	0.0622831502093456	5.82215769006646	0.173617171961762	0.214583149385035	0.383496566998976	0.285267394035842
96	0.640441357893131	0.18924976301174	6.18624422955479	6.46096119014036	0.328945270219831	0.0248210596067105	0.0489411125741951	0.260737417721352	0.292914297534278	0.256866022081548	0.260701053699441	0.129351766126327	1.04400350195773	0.260737417721352	0.976755689668608	0.215881312299142	0.0539595941422822	0.0179699777406641	0.348331164267567	0.215733704042399	0.114485675959918	0.170591320119164	0.241337988928388	0.348749210895162	0.528539329567818	0.28428859016851	6.14618520030921	6.46660856060578	6.53467891900589	6.1060387373894	6.4091048166183	6.46660856060578	6.1821761423062	0.134782628331692	6.10584856739831	1.70802018679523	6.05033100201964	0.174270408560945	0.379022583365423	0.344611730792784	0.379056256512141	9.60710220552483	0.296191345754732	0.296227007546575	6.05033100201964	0.111575662220752	0.0752517508101965	0.215379893444118	0.0826300096817131
[truncated: 47 more columns]
