# Supplementary material for: Carnivores, competition and genetic connectivity in the Anthropocene
Source: Sci Rep. 2019 Nov 8;9:16339. doi: 10.1038/s41598-019-52904-0 (PMC6841969; doi:10.1038/s41598-019-52904-0)
Supplement: Supplementary file 6 — Dataset 6 [file 41598_2019_52904_MOESM6_ESM.csv]

	V1	V2	V3	V4	V5	V6	V7	V8	V9	V10	V11	V12	V13	V14	V15	V16	V17	V18	V19	V20	V21	V22	V23	V24	V25	V26	V27	V28	V29	V30	V31	V32	V33	V34	V35	V36	V37	V38	V39	V40	V41	V42	V43	V44	V45	V46	V47	V48	V49
1	0	0	6.509	6.509	0	0	0	0	0	0	0	0	0	0	0	0	0	0	0	0	0	0	0	0	0	0	6.509	6.509	6.509	6.509	6.509	6.509	6.509	0	6.509	0	6.509	0	0	0	0	7.943	0	0	6.509	0	0	0	0
2	0	0	6.509	6.509	0	0	0	0	0	0	0	0	0	0	0	0	0	0	0	0	0	0	0	0	0	0	6.509	6.509	6.509	6.509	6.509	6.509	6.509	0	6.509	0	6.509	0	0	0	0	7.943	0	0	6.509	0	0	0	0
3	6.509	6.509	0	0	6.509	6.509	6.509	6.509	6.509	6.509	6.509	6.509	6.509	6.509	6.509	6.509	6.509	6.509	6.509	6.509	6.509	6.509	6.509	6.509	6.509	6.509	0	0	0	0	0	0	0	6.509	0	6.509	0	6.509	6.509	6.509	6.509	4.719	6.509	6.509	0	6.509	6.509	6.509	6.509
4	6.509	6.509	0	0	6.509	6.509	6.509	6.509	6.509	6.509	6.509	6.509	6.509	6.509	6.509	6.509	6.509	6.509	6.509	6.509	6.509	6.509	6.509	6.509	6.509	6.509	0	0	0	0	0	0	0	6.509	0	6.509	0	6.509	6.509	6.509	6.509	4.719	6.509	6.509	0	6.509	6.509	6.509	6.509
5	0	0	6.509	6.509	0	0	0	0	0	0	0	0	0	0	0	0	0	0	0	0	0	0	0	0	0	0	6.509	6.509	6.509	6.509	6.509	6.509	6.509	0	6.509	0	6.509	0	0	0	0	7.943	0	0	6.509	0	0	0	0
6	0	0	6.509	6.509	0	0	0	0	0	0	0	0	0	0	0	0	0	0	0	0	0	0	0	0	0	0	6.509	6.509	6.509	6.509	6.509	6.509	6.509	0	6.509	0	6.509	0	0	0	0	7.943	0	0	6.509	0	0	0	0
7	0	0	6.509	6.509	0	0	0	0	0	0	0	0	0	0	0	0	0	0	0	0	0	0	0	0	0	0	6.509	6.509	6.509	6.509	6.509	6.509	6.509	0	6.509	0	6.509	0	0	0	0	7.943	0	0	6.509	0	0	0	0
8	0	0	6.509	6.509	0	0	0	0	0	0	0	0	0	0	0	0	0	0	0	0	0	0	0	0	0	0	6.509	6.509	6.509	6.509	6.509	6.509	6.509	0	6.509	0	6.509	0	0	0	0	7.943	0	0	6.509	0	0	0	0
9	0	0	6.509	6.509	0	0	0	0	0	0	0	0	0	0	0	0	0	0	0	0	0	0	0	0	0	0	6.509	6.509	6.509	6.509	6.509	6.509	6.509	0	6.509	0	6.509	0	0	0	0	7.943	0	0	6.509	0	0	0	0
10	0	0	6.509	6.509	0	0	0	0	0	0	0	0	0	0	0	0	0	0	0	0	0	0	0	0	0	0	6.509	6.509	6.509	6.509	6.509	6.509	6.509	0	6.509	0	6.509	0	0	0	0	7.943	0	0	6.509	0	0	0	0
11	0	0	6.509	6.509	0	0	0	0	0	0	0	0	0	0	0	0	0	0	0	0	0	0	0	0	0	0	6.509	6.509	6.509	6.509	6.509	6.509	6.509	0	6.509	0	6.509	0	0	0	0	7.943	0	0	6.509	0	0	0	0
12	0	0	6.509	6.509	0	0	0	0	0	0	0	0	0	0	0	0	0	0	0	0	0	0	0	0	0	0	6.509	6.509	6.509	6.509	6.509	6.509	6.509	0	6.509	0	6.509	0	0	0	0	7.943	0	0	6.509	0	0	0	0
13	0	0	6.509	6.509	0	0	0	0	0	0	0	0	0	0	0	0	0	0	0	0	0	0	0	0	0	0	6.509	6.509	6.509	6.509	6.509	6.509	6.509	0	6.509	0	6.509	0	0	0	0	7.943	0	0	6.509	0	0	0	0
14	0	0	6.509	6.509	0	0	0	0	0	0	0	0	0	0	0	0	0	0	0	0	0	0	0	0	0	0	6.509	6.509	6.509	6.509	6.509	6.509	6.509	0	6.509	0	6.509	0	0	0	0	7.943	0	0	6.509	0	0	0	0
15	0	0	6.509	6.509	0	0	0	0	0	0	0	0	0	0	0	0	0	0	0	0	0	0	0	0	0	0	6.509	6.509	6.509	6.509	6.509	6.509	6.509	0	6.509	0	6.509	0	0	0	0	7.943	0	0	6.509	0	0	0	0
16	0	0	6.509	6.509	0	0	0	0	0	0	0	0	0	0	0	0	0	0	0	0	0	0	0	0	0	0	6.509	6.509	6.509	6.509	6.509	6.509	6.509	0	6.509	0	6.509	0	0	0	0	7.943	0	0	6.509	0	0	0	0
17	0	0	6.509	6.509	0	0	0	0	0	0	0	0	0	0	0	0	0	0	0	0	0	0	0	0	0	0	6.509	6.509	6.509	6.509	6.509	6.509	6.509	0	6.509	0	6.509	0	0	0	0	7.943	0	0	6.509	0	0	0	0
18	0	0	6.509	6.509	0	0	0	0	0	0	0	0	0	0	0	0	0	0	0	0	0	0	0	0	0	0	6.509	6.509	6.509	6.509	6.509	6.509	6.509	0	6.509	0	6.509	0	0	0	0	7.943	0	0	6.509	0	0	0	0
19	0	0	6.509	6.509	0	0	0	0	0	0	0	0	0	0	0	0	0	0	0	0	0	0	0	0	0	0	6.509	6.509	6.509	6.509	6.509	6.509	6.509	0	6.509	0	6.509	0	0	0	0	7.943	0	0	6.509	0	0	0	0
20	0	0	6.509	6.509	0	0	0	0	0	0	0	0	0	0	0	0	0	0	0	0	0	0	0	0	0	0	6.509	6.509	6.509	6.509	6.509	6.509	6.509	0	6.509	0	6.509	0	0	0	0	7.943	0	0	6.509	0	0	0	0
21	0	0	6.509	6.509	0	0	0	0	0	0	0	0	0	0	0	0	0	0	0	0	0	0	0	0	0	0	6.509	6.509	6.509	6.509	6.509	6.509	6.509	0	6.509	0	6.509	0	0	0	0	7.943	0	0	6.509	0	0	0	0
22	0	0	6.509	6.509	0	0	0	0	0	0	0	0	0	0	0	0	0	0	0	0	0	0	0	0	0	0	6.509	6.509	6.509	6.509	6.509	6.509	6.509	0	6.509	0	6.509	0	0	0	0	7.943	0	0	6.509	0	0	0	0
23	0	0	6.509	6.509	0	0	0	0	0	0	0	0	0	0	0	0	0	0	0	0	0	0	0	0	0	0	6.509	6.509	6.509	6.509	6.509	6.509	6.509	0	6.509	0	6.509	0	0	0	0	7.943	0	0	6.509	0	0	0	0
24	0	0	6.509	6.509	0	0	0	0	0	0	0	0	0	0	0	0	0	0	0	0	0	0	0	0	0	0	6.509	6.509	6.509	6.509	6.509	6.509	6.509	0	6.509	0	6.509	0	0	0	0	7.943	0	0	6.509	0	0	0	0
25	0	0	6.509	6.509	0	0	0	0	0	0	0	0	0	0	0	0	0	0	0	0	0	0	0	0	0	0	6.509	6.509	6.509	6.509	6.509	6.509	6.509	0	6.509	0	6.509	0	0	0	0	7.943	0	0	6.509	0	0	0	0
26	0	0	6.509	6.509	0	0	0	0	0	0	0	0	0	0	0	0	0	0	0	0	0	0	0	0	0	0	6.509	6.509	6.509	6.509	6.509	6.509	6.509	0	6.509	0	6.509	0	0	0	0	7.943	0	0	6.509	0	0	0	0
27	6.509	6.509	0	0	6.509	6.509	6.509	6.509	6.509	6.509	6.509	6.509	6.509	6.509	6.509	6.509	6.509	6.509	6.509	6.509	6.509	6.509	6.509	6.509	6.509	6.509	0	0	0	0	0	0	0	6.509	0	6.509	0	6.509	6.509	6.509	6.509	4.719	6.509	6.509	0	6.509	6.509	6.509	6.509
28	6.509	6.509	0	0	6.509	6.509	6.509	6.509	6.509	6.509	6.509	6.509	6.509	6.509	6.509	6.509	6.509	6.509	6.509	6.509	6.509	6.509	6.509	6.509	6.509	6.509	0	0	0	0	0	0	0	6.509	0	6.509	0	6.509	6.509	6.509	6.509	4.719	6.509	6.509	0	6.509	6.509	6.509	6.509
29	6.509	6.509	0	0	6.509	6.509	6.509	6.509	6.509	6.509	6.509	6.509	6.509	6.509	6.509	6.509	6.509	6.509	6.509	6.509	6.509	6.509	6.509	6.509	6.509	6.509	0	0	0	0	0	0	0	6.509	0	6.509	0	6.509	6.509	6.509	6.509	4.719	6.509	6.509	0	6.509	6.509	6.509	6.509
30	6.509	6.509	0	0	6.509	6.509	6.509	6.509	6.509	6.509	6.509	6.509	6.509	6.509	6.509	6.509	6.509	6.509	6.509	6.509	6.509	6.509	6.509	6.509	6.509	6.509	0	0	0	0	0	0	0	6.509	0	6.509	0	6.509	6.509	6.509	6.509	4.719	6.509	6.509	0	6.509	6.509	6.509	6.509
31	6.509	6.509	0	0	6.509	6.509	6.509	6.509	6.509	6.509	6.509	6.509	6.509	6.509	6.509	6.509	6.509	6.509	6.509	6.509	6.509	6.509	6.509	6.509	6.509	6.509	0	0	0	0	0	0	0	6.509	0	6.509	0	6.509	6.509	6.509	6.509	4.719	6.509	6.509	0	6.509	6.509	6.509	6.509
32	6.509	6.509	0	0	6.509	6.509	6.509	6.509	6.509	6.509	6.509	6.509	6.509	6.509	6.509	6.509	6.509	6.509	6.509	6.509	6.509	6.509	6.509	6.509	6.509	6.509	0	0	0	0	0	0	0	6.509	0	6.509	0	6.509	6.509	6.509	6.509	4.719	6.509	6.509	0	6.509	6.509	6.509	6.509
33	6.509	6.509	0	0	6.509	6.509	6.509	6.509	6.509	6.509	6.509	6.509	6.509	6.509	6.509	6.509	6.509	6.509	6.509	6.509	6.509	6.509	6.509	6.509	6.509	6.509	0	0	0	0	0	0	0	6.509	0	6.509	0	6.509	6.509	6.509	6.509	4.719	6.509	6.509	0	6.509	6.509	6.509	6.509
34	0	0	6.509	6.509	0	0	0	0	0	0	0	0	0	0	0	0	0	0	0	0	0	0	0	0	0	0	6.509	6.509	6.509	6.509	6.509	6.509	6.509	0	6.509	0	6.509	0	0	0	0	7.943	0	0	6.509	0	0	0	0
35	6.509	6.509	0	0	6.509	6.509	6.509	6.509	6.509	6.509	6.509	6.509	6.509	6.509	6.509	6.509	6.509	6.509	6.509	6.509	6.509	6.509	6.509	6.509	6.509	6.509	0	0	0	0	0	0	0	6.509	0	6.509	0	6.509	6.509	6.509	6.509	4.719	6.509	6.509	0	6.509	6.509	6.509	6.509
36	0	0	6.509	6.509	0	0	0	0	0	0	0	0	0	0	0	0	0	0	0	0	0	0	0	0	0	0	6.509	6.509	6.509	6.509	6.509	6.509	6.509	0	6.509	0	6.509	0	0	0	0	7.943	0	0	6.509	0	0	0	0
37	6.509	6.509	0	0	6.509	6.509	6.509	6.509	6.509	6.509	6.509	6.509	6.509	6.509	6.509	6.509	6.509	6.509	6.509	6.509	6.509	6.509	6.509	6.509	6.509	6.509	0	0	0	0	0	0	0	6.509	0	6.509	0	6.509	6.509	6.509	6.509	4.719	6.509	6.509	0	6.509	6.509	6.509	6.509
38	0	0	6.509	6.509	0	0	0	0	0	0	0	0	0	0	0	0	0	0	0	0	0	0	0	0	0	0	6.509	6.509	6.509	6.509	6.509	6.509	6.509	0	6.509	0	6.509	0	0	0	0	7.943	0	0	6.509	0	0	0	0
39	0	0	6.509	6.509	0	0	0	0	0	0	0	0	0	0	0	0	0	0	0	0	0	0	0	0	0	0	6.509	6.509	6.509	6.509	6.509	6.509	6.509	0	6.509	0	6.509	0	0	0	0	7.943	0	0	6.509	0	0	0	0
40	0	0	6.509	6.509	0	0	0	0	0	0	0	0	0	0	0	0	0	0	0	0	0	0	0	0	0	0	6.509	6.509	6.509	6.509	6.509	6.509	6.509	0	6.509	0	6.509	0	0	0	0	7.943	0	0	6.509	0	0	0	0
41	0	0	6.509	6.509	0	0	0	0	0	0	0	0	0	0	0	0	0	0	0	0	0	0	0	0	0	0	6.509	6.509	6.509	6.509	6.509	6.509	6.509	0	6.509	0	6.509	0	0	0	0	7.943	0	0	6.509	0	0	0	0
42	7.943	7.943	4.719	4.719	7.943	7.943	7.943	7.943	7.943	7.943	7.943	7.943	7.943	7.943	7.943	7.943	7.943	7.943	7.943	7.943	7.943	7.943	7.943	7.943	7.943	7.943	4.719	4.719	4.719	4.719	4.719	4.719	4.719	7.943	4.719	7.943	4.719	7.943	7.943	7.943	7.943	0	7.943	7.943	4.719	7.943	7.943	7.943	7.943
43	0	0	6.509	6.509	0	0	0	0	0	0	0	0	0	0	0	0	0	0	0	0	0	0	0	0	0	0	6.509	6.509	6.509	6.509	6.509	6.509	6.509	0	6.509	0	6.509	0	0	0	0	7.943	0	0	6.509	0	0	0	0
44	0	0	6.509	6.509	0	0	0	0	0	0	0	0	0	0	0	0	0	0	0	0	0	0	0	0	0	0	6.509	6.509	6.509	6.509	6.509	6.509	6.509	0	6.509	0	6.509	0	0	0	0	7.943	0	0	6.509	0	0	0	0
45	6.509	6.509	0	0	6.509	6.509	6.509	6.509	6.509	6.509	6.509	6.509	6.509	6.509	6.509	6.509	6.509	6.509	6.509	6.509	6.509	6.509	6.509	6.509	6.509	6.509	0	0	0	0	0	0	0	6.509	0	6.509	0	6.509	6.509	6.509	6.509	4.719	6.509	6.509	0	6.509	6.509	6.509	6.509
46	0	0	6.509	6.509	0	0	0	0	0	0	0	0	0	0	0	0	0	0	0	0	0	0	0	0	0	0	6.509	6.509	6.509	6.509	6.509	6.509	6.509	0	6.509	0	6.509	0	0	0	0	7.943	0	0	6.509	0	0	0	0
47	0	0	6.509	6.509	0	0	0	0	0	0	0	0	0	0	0	0	0	0	0	0	0	0	0	0	0	0	6.509	6.509	6.509	6.509	6.509	6.509	6.509	0	6.509	0	6.509	0	0	0	0	7.943	0	0	6.509	0	0	0	0
48	0	0	6.509	6.509	0	0	0	0	0	0	0	0	0	0	0	0	0	0	0	0	0	0	0	0	0	0	6.509	6.509	6.509	6.509	6.509	6.509	6.509	0	6.509	0	6.509	0	0	0	0	7.943	0	0	6.509	0	0	0	0
49	0	0	6.509	6.509	0	0	0	0	0	0	0	0	0	0	0	0	0	0	0	0	0	0	0	0	0	0	6.509	6.509	6.509	6.509	6.509	6.509	6.509	0	6.509	0	6.509	0	0	0	0	7.943	0	0	6.509	0	0	0	0
50	0	0	6.509	6.509	0	0	0	0	0	0	0	0	0	0	0	0	0	0	0	0	0	0	0	0	0	0	6.509	6.509	6.509	6.509	6.509	6.509	6.509	0	6.509	0	6.509	0	0	0	0	7.943	0	0	6.509	0	0	0	0
51	0	0	6.509	6.509	0	0	0	0	0	0	0	0	0	0	0	0	0	0	0	0	0	0	0	0	0	0	6.509	6.509	6.509	6.509	6.509	6.509	6.509	0	6.509	0	6.509	0	0	0	0	7.943	0	0	6.509	0	0	0	0
52	0	0	6.509	6.509	0	0	0	0	0	0	0	0	0	0	0	0	0	0	0	0	0	0	0	0	0	0	6.509	6.509	6.509	6.509	6.509	6.509	6.509	0	6.509	0	6.509	0	0	0	0	7.943	0	0	6.509	0	0	0	0
53	0	0	6.509	6.509	0	0	0	0	0	0	0	0	0	0	0	0	0	0	0	0	0	0	0	0	0	0	6.509	6.509	6.509	6.509	6.509	6.509	6.509	0	6.509	0	6.509	0	0	0	0	7.943	0	0	6.509	0	0	0	0
54	0	0	6.509	6.509	0	0	0	0	0	0	0	0	0	0	0	0	0	0	0	0	0	0	0	0	0	0	6.509	6.509	6.509	6.509	6.509	6.509	6.509	0	6.509	0	6.509	0	0	0	0	7.943	0	0	6.509	0	0	0	0
55	0	0	6.509	6.509	0	0	0	0	0	0	0	0	0	0	0	0	0	0	0	0	0	0	0	0	0	0	6.509	6.509	6.509	6.509	6.509	6.509	6.509	0	6.509	0	6.509	0	0	0	0	7.943	0	0	6.509	0	0	0	0
56	0	0	6.509	6.509	0	0	0	0	0	0	0	0	0	0	0	0	0	0	0	0	0	0	0	0	0	0	6.509	6.509	6.509	6.509	6.509	6.509	6.509	0	6.509	0	6.509	0	0	0	0	7.943	0	0	6.509	0	0	0	0
57	0	0	6.509	6.509	0	0	0	0	0	0	0	0	0	0	0	0	0	0	0	0	0	0	0	0	0	0	6.509	6.509	6.509	6.509	6.509	6.509	6.509	0	6.509	0	6.509	0	0	0	0	7.943	0	0	6.509	0	0	0	0
58	0	0	6.509	6.509	0	0	0	0	0	0	0	0	0	0	0	0	0	0	0	0	0	0	0	0	0	0	6.509	6.509	6.509	6.509	6.509	6.509	6.509	0	6.509	0	6.509	0	0	0	0	7.943	0	0	6.509	0	0	0	0
59	0	0	6.509	6.509	0	0	0	0	0	0	0	0	0	0	0	0	0	0	0	0	0	0	0	0	0	0	6.509	6.509	6.509	6.509	6.509	6.509	6.509	0	6.509	0	6.509	0	0	0	0	7.943	0	0	6.509	0	0	0	0
60	0	0	6.509	6.509	0	0	0	0	0	0	0	0	0	0	0	0	0	0	0	0	0	0	0	0	0	0	6.509	6.509	6.509	6.509	6.509	6.509	6.509	0	6.509	0	6.509	0	0	0	0	7.943	0	0	6.509	0	0	0	0
61	0	0	6.509	6.509	0	0	0	0	0	0	0	0	0	0	0	0	0	0	0	0	0	0	0	0	0	0	6.509	6.509	6.509	6.509	6.509	6.509	6.509	0	6.509	0	6.509	0	0	0	0	7.943	0	0	6.509	0	0	0	0
62	0	0	6.509	6.509	0	0	0	0	0	0	0	0	0	0	0	0	0	0	0	0	0	0	0	0	0	0	6.509	6.509	6.509	6.509	6.509	6.509	6.509	0	6.509	0	6.509	0	0	0	0	7.943	0	0	6.509	0	0	0	0
63	0	0	6.509	6.509	0	0	0	0	0	0	0	0	0	0	0	0	0	0	0	0	0	0	0	0	0	0	6.509	6.509	6.509	6.509	6.509	6.509	6.509	0	6.509	0	6.509	0	0	0	0	7.943	0	0	6.509	0	0	0	0
64	0	0	6.509	6.509	0	0	0	0	0	0	0	0	0	0	0	0	0	0	0	0	0	0	0	0	0	0	6.509	6.509	6.509	6.509	6.509	6.509	6.509	0	6.509	0	6.509	0	0	0	0	7.943	0	0	6.509	0	0	0	0
65	0	0	6.509	6.509	0	0	0	0	0	0	0	0	0	0	0	0	0	0	0	0	0	0	0	0	0	0	6.509	6.509	6.509	6.509	6.509	6.509	6.509	0	6.509	0	6.509	0	0	0	0	7.943	0	0	6.509	0	0	0	0
66	0	0	6.509	6.509	0	0	0	0	0	0	0	0	0	0	0	0	0	0	0	0	0	0	0	0	0	0	6.509	6.509	6.509	6.509	6.509	6.509	6.509	0	6.509	0	6.509	0	0	0	0	7.943	0	0	6.509	0	0	0	0
67	0	0	6.509	6.509	0	0	0	0	0	0	0	0	0	0	0	0	0	0	0	0	0	0	0	0	0	0	6.509	6.509	6.509	6.509	6.509	6.509	6.509	0	6.509	0	6.509	0	0	0	0	7.943	0	0	6.509	0	0	0	0
68	0	0	6.509	6.509	0	0	0	0	0	0	0	0	0	0	0	0	0	0	0	0	0	0	0	0	0	0	6.509	6.509	6.509	6.509	6.509	6.509	6.509	0	6.509	0	6.509	0	0	0	0	7.943	0	0	6.509	0	0	0	0
69	0	0	6.509	6.509	0	0	0	0	0	0	0	0	0	0	0	0	0	0	0	0	0	0	0	0	0	0	6.509	6.509	6.509	6.509	6.509	6.509	6.509	0	6.509	0	6.509	0	0	0	0	7.943	0	0	6.509	0	0	0	0
70	0	0	6.509	6.509	0	0	0	0	0	0	0	0	0	0	0	0	0	0	0	0	0	0	0	0	0	0	6.509	6.509	6.509	6.509	6.509	6.509	6.509	0	6.509	0	6.509	0	0	0	0	7.943	0	0	6.509	0	0	0	0
71	0	0	6.509	6.509	0	0	0	0	0	0	0	0	0	0	0	0	0	0	0	0	0	0	0	0	0	0	6.509	6.509	6.509	6.509	6.509	6.509	6.509	0	6.509	0	6.509	0	0	0	0	7.943	0	0	6.509	0	0	0	0
72	0	0	6.509	6.509	0	0	0	0	0	0	0	0	0	0	0	0	0	0	0	0	0	0	0	0	0	0	6.509	6.509	6.509	6.509	6.509	6.509	6.509	0	6.509	0	6.509	0	0	0	0	7.943	0	0	6.509	0	0	0	0
73	0	0	6.509	6.509	0	0	0	0	0	0	0	0	0	0	0	0	0	0	0	0	0	0	0	0	0	0	6.509	6.509	6.509	6.509	6.509	6.509	6.509	0	6.509	0	6.509	0	0	0	0	7.943	0	0	6.509	0	0	0	0
74	0	0	6.509	6.509	0	0	0	0	0	0	0	0	0	0	0	0	0	0	0	0	0	0	0	0	0	0	6.509	6.509	6.509	6.509	6.509	6.509	6.509	0	6.509	0	6.509	0	0	0	0	7.943	0	0	6.509	0	0	0	0
75	0	0	6.509	6.509	0	0	0	0	0	0	0	0	0	0	0	0	0	0	0	0	0	0	0	0	0	0	6.509	6.509	6.509	6.509	6.509	6.509	6.509	0	6.509	0	6.509	0	0	0	0	7.943	0	0	6.509	0	0	0	0
76	0	0	6.509	6.509	0	0	0	0	0	0	0	0	0	0	0	0	0	0	0	0	0	0	0	0	0	0	6.509	6.509	6.509	6.509	6.509	6.509	6.509	0	6.509	0	6.509	0	0	0	0	7.943	0	0	6.509	0	0	0	0
77	0	0	6.509	6.509	0	0	0	0	0	0	0	0	0	0	0	0	0	0	0	0	0	0	0	0	0	0	6.509	6.509	6.509	6.509	6.509	6.509	6.509	0	6.509	0	6.509	0	0	0	0	7.943	0	0	6.509	0	0	0	0
78	0	0	6.509	6.509	0	0	0	0	0	0	0	0	0	0	0	0	0	0	0	0	0	0	0	0	0	0	6.509	6.509	6.509	6.509	6.509	6.509	6.509	0	6.509	0	6.509	0	0	0	0	7.943	0	0	6.509	0	0	0	0
79	0	0	6.509	6.509	0	0	0	0	0	0	0	0	0	0	0	0	0	0	0	0	0	0	0	0	0	0	6.509	6.509	6.509	6.509	6.509	6.509	6.509	0	6.509	0	6.509	0	0	0	0	7.943	0	0	6.509	0	0	0	0
80	0	0	6.509	6.509	0	0	0	0	0	0	0	0	0	0	0	0	0	0	0	0	0	0	0	0	0	0	6.509	6.509	6.509	6.509	6.509	6.509	6.509	0	6.509	0	6.509	0	0	0	0	7.943	0	0	6.509	0	0	0	0
81	0	0	6.509	6.509	0	0	0	0	0	0	0	0	0	0	0	0	0	0	0	0	0	0	0	0	0	0	6.509	6.509	6.509	6.509	6.509	6.509	6.509	0	6.509	0	6.509	0	0	0	0	7.943	0	0	6.509	0	0	0	0
82	0	0	6.509	6.509	0	0	0	0	0	0	0	0	0	0	0	0	0	0	0	0	0	0	0	0	0	0	6.509	6.509	6.509	6.509	6.509	6.509	6.509	0	6.509	0	6.509	0	0	0	0	7.943	0	0	6.509	0	0	0	0
83	0	0	6.509	6.509	0	0	0	0	0	0	0	0	0	0	0	0	0	0	0	0	0	0	0	0	0	0	6.509	6.509	6.509	6.509	6.509	6.509	6.509	0	6.509	0	6.509	0	0	0	0	7.943	0	0	6.509	0	0	0	0
84	6.509	6.509	0	0	6.509	6.509	6.509	6.509	6.509	6.509	6.509	6.509	6.509	6.509	6.509	6.509	6.509	6.509	6.509	6.509	6.509	6.509	6.509	6.509	6.509	6.509	0	0	0	0	0	0	0	6.509	0	6.509	0	6.509	6.509	6.509	6.509	4.719	6.509	6.509	0	6.509	6.509	6.509	6.509
85	6.509	6.509	0	0	6.509	6.509	6.509	6.509	6.509	6.509	6.509	6.509	6.509	6.509	6.509	6.509	6.509	6.509	6.509	6.509	6.509	6.509	6.509	6.509	6.509	6.509	0	0	0	0	0	0	0	6.509	0	6.509	0	6.509	6.509	6.509	6.509	4.719	6.509	6.509	0	6.509	6.509	6.509	6.509
86	6.509	6.509	0	0	6.509	6.509	6.509	6.509	6.509	6.509	6.509	6.509	6.509	6.509	6.509	6.509	6.509	6.509	6.509	6.509	6.509	6.509	6.509	6.509	6.509	6.509	0	0	0	0	0	0	0	6.509	0	6.509	0	6.509	6.509	6.509	6.509	4.719	6.509	6.509	0	6.509	6.509	6.509	6.509
87	6.509	6.509	0	0	6.509	6.509	6.509	6.509	6.509	6.509	6.509	6.509	6.509	6.509	6.509	6.509	6.509	6.509	6.509	6.509	6.509	6.509	6.509	6.509	6.509	6.509	0	0	0	0	0	0	0	6.509	0	6.509	0	6.509	6.509	6.509	6.509	4.719	6.509	6.509	0	6.509	6.509	6.509	6.509
88	0	0	6.509	6.509	0	0	0	0	0	0	0	0	0	0	0	0	0	0	0	0	0	0	0	0	0	0	6.509	6.509	6.509	6.509	6.509	6.509	6.509	0	6.509	0	6.509	0	0	0	0	7.943	0	0	6.509	0	0	0	0
89	0	0	6.509	6.509	0	0	0	0	0	0	0	0	0	0	0	0	0	0	0	0	0	0	0	0	0	0	6.509	6.509	6.509	6.509	6.509	6.509	6.509	0	6.509	0	6.509	0	0	0	0	7.943	0	0	6.509	0	0	0	0
90	0	0	6.509	6.509	0	0	0	0	0	0	0	0	0	0	0	0	0	0	0	0	0	0	0	0	0	0	6.509	6.509	6.509	6.509	6.509	6.509	6.509	0	6.509	0	6.509	0	0	0	0	7.943	0	0	6.509	0	0	0	0
91	0	0	6.509	6.509	0	0	0	0	0	0	0	0	0	0	0	0	0	0	0	0	0	0	0	0	0	0	6.509	6.509	6.509	6.509	6.509	6.509	6.509	0	6.509	0	6.509	0	0	0	0	7.943	0	0	6.509	0	0	0	0
92	7.943	7.943	4.719	4.719	7.943	7.943	7.943	7.943	7.943	7.943	7.943	7.943	7.943	7.943	7.943	7.943	7.943	7.943	7.943	7.943	7.943	7.943	7.943	7.943	7.943	7.943	4.719	4.719	4.719	4.719	4.719	4.719	4.719	7.943	4.719	7.943	4.719	7.943	7.943	7.943	7.943	0	7.943	7.943	4.719	7.943	7.943	7.943	7.943
93	0	0	6.509	6.509	0	0	0	0	0	0	0	0	0	0	0	0	0	0	0	0	0	0	0	0	0	0	6.509	6.509	6.509	6.509	6.509	6.509	6.509	0	6.509	0	6.509	0	0	0	0	7.943	0	0	6.509	0	0	0	0
94	0	0	6.509	6.509	0	0	0	0	0	0	0	0	0	0	0	0	0	0	0	0	0	0	0	0	0	0	6.509	6.509	6.509	6.509	6.509	6.509	6.509	0	6.509	0	6.509	0	0	0	0	7.943	0	0	6.509	0	0	0	0
95	0	0	6.509	6.509	0	0	0	0	0	0	0	0	0	0	0	0	0	0	0	0	0	0	0	0	0	0	6.509	6.509	6.509	6.509	6.509	6.509	6.509	0	6.509	0	6.509	0	0	0	0	7.943	0	0	6.509	0	0	0	0
96	0	0	6.509	6.509	0	0	0	0	0	0	0	0	0	0	0	0	0	0	0	0	0	0	0	0	0	0	6.509	6.509	6.509	6.509	6.509	6.509	6.509	0	6.509	0	6.509	0	0	0	0	7.943	0	0	6.509	0	0	0	0
[truncated: 47 more columns]
